# Supplementary material for: Bis(2,2′-bipyridine-κ2 N,N′)bis­[3-(3-hy­droxyphenyl)propenoato-κ2 O 1,O 1′]cadmium
Source: Acta Crystallogr Sect E Struct Rep Online. 2011 Nov 30;67(Pt 12):m1909. doi: 10.1107/S1600536811050847 (PMC3238787; doi:10.1107/S1600536811050847)
Supplement: Supplementary file 1 [file e-67-m1909-sup1.cif]

##############################################################################
#                                                                            #
# This CIF contains the data in a paper accepted for publication in          #
# Acta Crystallographica Section E. It conforms to the requirements of       #
# Notes for Authors for Acta Crystallographica Section E, and has been       #
# peer reviewed under the auspices of the IUCr Commission on Journals.       #
#                                                                            #
# Full details of the Crystallographic Information File format               #
# are given in the paper "The Crystallographic Information File (CIF):       #
# a New Standard Archive File for Crystallography" by S. R. Hall, F. H.      #
# Allen and I. D. Brown [Acta Cryst. (1991), A47, 655-685].                  #
#                                                                            #
# The current version of the core CIF dictionary is obtainable from          #
# ftp://ftp.iucr.org/pub/cif_core.dic.                                       #
#                                                                            #
# Software is freely available for graphical display of the structure(s)     #
# in this CIF. For information consult the CIF software page                 #
# http://www.iucr.org/resources/cif/software.                                #
#                                                                            #
# This file may be used for bona fide research purposes within the           #
# scientific community so long as proper attribution is given to the journal # 
# article from which it was obtained.                                        #
#                                                                            #
##############################################################################
data_I
_audit_creation_method     SHELXL-97
_chemical_name_systematic     ?
_chemical_name_common
;
Bis(2,2'-bipyridine-\k^2^<i>N</i>,<i>N</i>')bis[3-(3-
hydroxyphenyl)propenoato-\k^2^<i>O</i>^1^,<i>O</i>^1'^]cadmium
;
_chemical_formula_moiety     'C38 H30 Cd N4 O6'
_chemical_formula_sum     'C38 H30 Cd N4 O6'
_chemical_formula_iupac     '[Cd (C9 H7 O3)2 (C10 H8 N2)2]'
_chemical_formula_weight     751.06
_chemical_melting_point     ?
_symmetry_cell_setting     monoclinic
_symmetry_space_group_name_H-M     'P 21/c'
_symmetry_space_group_name_Hall     '-P 2ybc'
loop_
    _symmetry_equiv_pos_as_xyz
    'x, y, z'
    '-x, y+1/2, -z+1/2'
    '-x, -y, -z'
    'x, -y-1/2, z-1/2'
_cell_length_a     8.7769(16)
_cell_length_b     36.711(7)
_cell_length_c     13.188(2)
_cell_angle_alpha     90.00
_cell_angle_beta     126.382(10)
_cell_angle_gamma     90.00
_cell_volume     3421.0(10)
_cell_formula_units_Z     4
_cell_measurement_reflns_used     9455
_cell_measurement_theta_min     2.00
_cell_measurement_theta_max     27.63
_cell_measurement_temperature     296(2)
_exptl_crystal_description     block
_exptl_crystal_colour     yellow
_exptl_crystal_size_max     .35
_exptl_crystal_size_mid     .25
_exptl_crystal_size_min     .10
_exptl_crystal_density_diffrn     1.458
_exptl_crystal_density_meas     ?
_exptl_crystal_density_method     'not measured'
_exptl_crystal_F_000     1528
_exptl_absorpt_coefficient_mu     0.691
_exptl_absorpt_correction_type     multi-scan
_exptl_absorpt_process_details     '(SADABS; Bruker, 2009)'
_exptl_absorpt_correction_T_min     0.81
_exptl_absorpt_correction_T_max     0.93
_exptl_special_details
;
;
_diffrn_ambient_temperature     296(2)
_diffrn_radiation_type     MoK\a
_diffrn_radiation_wavelength     0.71073
_diffrn_radiation_source     'fine-focus sealed tube'
_diffrn_radiation_monochromator     graphite
_diffrn_measurement_device_type     'Bruker APEXII CCD area-detector'
_diffrn_measurement_method     '\f and \w scans'
_diffrn_detector_area_resol_mean     ?
_diffrn_reflns_number     29901
_diffrn_reflns_av_R_equivalents     0.0335
_diffrn_reflns_av_sigmaI/netI     0.0367
_diffrn_reflns_theta_min     2.00
_diffrn_reflns_theta_max     27.63
_diffrn_reflns_theta_full     27.63
_diffrn_measured_fraction_theta_max     0.988
_diffrn_measured_fraction_theta_full     0.988
_diffrn_reflns_limit_h_min     -11
_diffrn_reflns_limit_h_max     11
_diffrn_reflns_limit_k_min     -45
_diffrn_reflns_limit_k_max     47
_diffrn_reflns_limit_l_min     -12
_diffrn_reflns_limit_l_max     17
_diffrn_standards_number     ?
_diffrn_standards_interval_count     ?
_diffrn_standards_interval_time     ?
_diffrn_standards_decay_%     ?
_refine_special_details
;
Refinement of <i>F</i>^2^ against ALL reflections. The weighted <i>R</i>-factor
<i>wR</i> and goodness of fit <i>S</i> are based on <i>F</i>^2^, conventional
<i>R</i>-factors <i>R</i> are based on <i>F</i>, with <i>F</i> set to zero for
negative <i>F</i>^2^. The threshold expression of <i>F</i>^2^ >
\s(<i>F</i>^2^) is used only for calculating <i>R</i>-factors(gt) <i>etc</i>.
and is not relevant to the choice of reflections for refinement.
<i>R</i>-factors based on <i>F</i>^2^ are statistically about twice as large
as those based on <i>F</i>, and <i>R</i>- factors based on ALL data will be
even larger.
;
_reflns_number_total     7869
_reflns_number_gt     6136
_reflns_threshold_expression     I>2\s(I)
_refine_ls_structure_factor_coef     Fsqd
_refine_ls_matrix_type     full
_refine_ls_R_factor_gt     0.0363
_refine_ls_wR_factor_gt     0.0705
_refine_ls_wR_factor_ref     0.0758
_refine_ls_goodness_of_fit_ref     1.024
_refine_ls_restrained_S_all     1.029
_refine_ls_number_reflns     7869
_refine_ls_number_parameters     442
_refine_ls_number_restraints     1
_refine_ls_hydrogen_treatment     constr
_refine_ls_weighting_scheme     calc
_refine_ls_weighting_details
         'calc w=1/[\s^2^(Fo^2^)+(0.0265P)^2^+1.7042P] where P=(Fo^2^+2Fc^2^)/3'
_atom_sites_solution_hydrogens     geom
_atom_sites_solution_primary     direct
_atom_sites_solution_secondary     difmap
_refine_ls_shift/su_max     0.002
_refine_ls_shift/su_mean     0.000
_refine_diff_density_max     0.477
_refine_diff_density_min     -0.533
_refine_ls_extinction_method     none
_refine_ls_extinction_coef     ?
loop_
    _atom_type_symbol
    _atom_type_description
    _atom_type_scat_dispersion_real
    _atom_type_scat_dispersion_imag
    _atom_type_scat_source
    'C' 'C' 0.0033 0.0016
                         'International Tables Vol C Tables 4.2.6.8 and 6.1.1.4'
    'H' 'H' 0.0000 0.0000
                         'International Tables Vol C Tables 4.2.6.8 and 6.1.1.4'
    'Cd' 'Cd' -0.8075 1.2024
                         'International Tables Vol C Tables 4.2.6.8 and 6.1.1.4'
    'N' 'N' 0.0061 0.0033
                         'International Tables Vol C Tables 4.2.6.8 and 6.1.1.4'
    'O' 'O' 0.0106 0.0060
                         'International Tables Vol C Tables 4.2.6.8 and 6.1.1.4'
_computing_data_collection     'APEX2 (Bruker, 2009)'
_computing_cell_refinement     'SAINT (Bruker, 2009)'
_computing_data_reduction     'SAINT (Bruker, 2009)'
_computing_structure_solution     'SHELXS97 (Sheldrick, 2008)'
_computing_structure_refinement     'SHELXL97 (Sheldrick, 2008)'
_computing_molecular_graphics     'SHELXTL (Sheldrick, 2008)'
_computing_publication_material     'SHELXTL (Sheldrick, 2008)'
loop_
    _atom_site_type_symbol
    _atom_site_label
    _atom_site_fract_x
    _atom_site_fract_y
    _atom_site_fract_z
    _atom_site_U_iso_or_equiv
    _atom_site_adp_type
    _atom_site_calc_flag
    _atom_site_refinement_flags
    _atom_site_occupancy
    _atom_site_symmetry_multiplicity
    _atom_site_disorder_assembly
    _atom_site_disorder_group
    Cd Cd1 -0.04645(2) 0.375575(5) -0.026646(16) 0.03575(6) Uani d U 1 1 . .
    C C1 -0.4528(4) 0.43853(9) 0.4179(3) 0.0566(7) Uani d . 1 1 . .
    C C2 -0.3126(4) 0.45796(10) 0.5215(3) 0.0659(9) Uani d . 1 1 . .
    H H2A -0.3356 0.4682 0.5758 0.079 Uiso calc R 1 1 . .
    C C3 -0.1399(4) 0.46216(9) 0.5447(3) 0.0634(8) Uani d . 1 1 . .
    H H3A -0.0455 0.4752 0.6150 0.076 Uiso calc R 1 1 . .
    C C4 -0.1046(4) 0.44724(8) 0.4651(2) 0.0520(7) Uani d . 1 1 . .
    H H4A 0.0133 0.4504 0.4815 0.062 Uiso calc R 1 1 . .
    C C5 -0.2440(3) 0.42738(7) 0.3599(2) 0.0397(6) Uani d . 1 1 . .
    C C6 -0.4180(4) 0.42272(8) 0.3377(2) 0.0467(6) Uani d . 1 1 . .
    H H6A -0.5116 0.4090 0.2691 0.056 Uiso calc R 1 1 . .
    C C7 -0.2141(3) 0.41185(7) 0.2705(2) 0.0400(6) Uani d . 1 1 . .
    H H7A -0.3146 0.3988 0.2032 0.048 Uiso calc R 1 1 . .
    C C8 -0.0614(4) 0.41434(8) 0.2754(2) 0.0483(7) Uani d . 1 1 . .
    H H8A 0.0442 0.4257 0.3448 0.058 Uiso calc R 1 1 . .
    C C9 -0.0479(4) 0.39991(7) 0.1755(3) 0.0450(6) Uani d . 1 1 . .
    C C10 1.0806(3) 0.27718(8) 0.3225(3) 0.0497(7) Uani d . 1 1 . .
    C C11 1.1024(4) 0.24959(8) 0.4007(3) 0.0543(7) Uani d . 1 1 . .
    H H11A 1.2113 0.2353 0.4431 0.065 Uiso calc R 1 1 . .
    C C12 0.9631(4) 0.24317(8) 0.4159(3) 0.0571(8) Uani d . 1 1 . .
    H H12A 0.9792 0.2249 0.4704 0.069 Uiso calc R 1 1 . .
    C C13 0.8003(4) 0.26347(8) 0.3511(3) 0.0519(7) Uani d . 1 1 . .
    H H13A 0.7063 0.2587 0.3616 0.062 Uiso calc R 1 1 . .
    C C14 0.7738(3) 0.29118(7) 0.2697(2) 0.0385(5) Uani d . 1 1 . .
    C C15 0.9169(3) 0.29806(7) 0.2571(2) 0.0452(6) Uani d . 1 1 . .
    H H15A 0.9033 0.3167 0.2046 0.054 Uiso calc R 1 1 . .
    C C16 0.6011(3) 0.31352(7) 0.1980(2) 0.0385(5) Uani d . 1 1 . .
    H H16A 0.5979 0.3320 0.1485 0.046 Uiso calc R 1 1 . .
    C C17 0.4518(3) 0.31013(7) 0.1967(2) 0.0415(6) Uani d . 1 1 . .
    H H17A 0.4522 0.2921 0.2464 0.050 Uiso calc R 1 1 . .
    C C18 0.2812(3) 0.33360(7) 0.1201(2) 0.0403(6) Uani d . 1 1 . .
    C C19 0.0096(5) 0.36621(9) -0.2536(3) 0.0652(9) Uani d . 1 1 . .
    H H19A 0.1221 0.3780 -0.1933 0.078 Uiso calc R 1 1 . .
    C C20 -0.0296(6) 0.35961(11) -0.3692(3) 0.0792(10) Uani d . 1 1 . .
    H H20A 0.0537 0.3669 -0.3871 0.095 Uiso calc R 1 1 . .
    C C21 -0.1927(6) 0.34225(12) -0.4564(3) 0.0928(13) Uani d . 1 1 . .
    H H21A -0.2237 0.3376 -0.5360 0.111 Uiso calc R 1 1 . .
    C C22 -0.3119(6) 0.33158(11) -0.4275(3) 0.0853(11) Uani d . 1 1 . .
    H H22A -0.4242 0.3195 -0.4869 0.102 Uiso calc R 1 1 . .
    C C23 -0.2633(4) 0.33893(8) -0.3082(3) 0.0531(7) Uani d . 1 1 . .
    C C24 -0.3793(4) 0.32705(8) -0.2669(3) 0.0523(7) Uani d . 1 1 . .
    C C25 -0.5515(5) 0.30908(11) -0.3469(3) 0.0819(11) Uani d . 1 1 . .
    H H25A -0.6010 0.3053 -0.4310 0.098 Uiso calc R 1 1 . .
    C C26 -0.6470(5) 0.29702(12) -0.3015(4) 0.0934(13) Uani d . 1 1 . .
    H H26A -0.7619 0.2850 -0.3543 0.112 Uiso calc R 1 1 . .
    C C27 -0.5740(5) 0.30267(10) -0.1791(4) 0.0812(11) Uani d . 1 1 . .
    H H27A -0.6368 0.2944 -0.1463 0.097 Uiso calc R 1 1 . .
    C C28 -0.4037(4) 0.32097(8) -0.1041(3) 0.0607(8) Uani d . 1 1 . .
    H H28A -0.3535 0.3250 -0.0201 0.073 Uiso calc R 1 1 . .
    C C29 -0.4742(4) 0.41556(9) -0.1822(3) 0.0717(10) Uani d . 1 1 . .
    H H29A -0.5005 0.3932 -0.1628 0.086 Uiso calc R 1 1 . .
    C C30 -0.6181(4) 0.44032(10) -0.2474(3) 0.0723(9) Uani d . 1 1 . .
    H H30A -0.7392 0.4348 -0.2722 0.087 Uiso calc R 1 1 . .
    C C31 -0.5795(5) 0.47320(10) -0.2748(3) 0.0736(10) Uani d . 1 1 . .
    H H31A -0.6745 0.4906 -0.3192 0.088 Uiso calc R 1 1 . .
    C C32 -0.4000(4) 0.48052(9) -0.2365(3) 0.0641(8) Uani d . 1 1 . .
    H H32A -0.3714 0.5029 -0.2544 0.077 Uiso calc R 1 1 . .
    C C33 -0.2614(4) 0.45420(7) -0.1708(2) 0.0451(6) Uani d . 1 1 . .
    C C34 -0.0622(4) 0.46075(7) -0.1234(2) 0.0425(6) Uani d . 1 1 . .
    C C35 -0.0035(5) 0.49414(8) -0.1388(3) 0.0604(8) Uani d . 1 1 . .
    H H35A -0.0897 0.5130 -0.1817 0.072 Uiso calc R 1 1 . .
    C C36 0.1825(5) 0.49878(9) -0.0899(3) 0.0710(9) Uani d . 1 1 . .
    H H36A 0.2249 0.5209 -0.0990 0.085 Uiso calc R 1 1 . .
    C C37 0.3057(5) 0.47050(9) -0.0276(3) 0.0685(9) Uani d . 1 1 . .
    H H37A 0.4331 0.4732 0.0066 0.082 Uiso calc R 1 1 . .
    C C38 0.2389(4) 0.43809(8) -0.0160(3) 0.0551(7) Uani d . 1 1 . .
    H H38A 0.3232 0.4189 0.0259 0.066 Uiso calc R 1 1 . .
    N N1 -0.1041(3) 0.35667(7) -0.2231(2) 0.0512(6) Uani d . 1 1 . .
    N N2 -0.3087(3) 0.33299(6) -0.1467(2) 0.0464(5) Uani d . 1 1 . .
    N N3 -0.2993(3) 0.42174(6) -0.1454(2) 0.0531(6) Uani d . 1 1 . .
    N N4 0.0578(3) 0.43312(6) -0.06265(19) 0.0434(5) Uani d . 1 1 . .
    O O1 0.0944(3) 0.40896(5) 0.18017(18) 0.0572(5) Uani d U 1 1 . .
    O O2 -0.1759(3) 0.38054(5) 0.09022(18) 0.0535(5) Uani d . 1 1 . .
    O O3 -0.6236(3) 0.43639(8) 0.3960(2) 0.0870(8) Uani d . 1 1 . .
    H H3B -0.7004 0.4274 0.3263 0.131 Uiso calc R 1 1 . .
    O O4 0.2746(3) 0.35843(5) 0.05366(18) 0.0545(5) Uani d . 1 1 . .
    O O5 0.1439(2) 0.32674(5) 0.12435(17) 0.0486(4) Uani d . 1 1 . .
    O O6 1.2247(3) 0.28348(7) 0.3133(2) 0.0813(7) Uani d . 1 1 . .
    H H6B 1.1878 0.2969 0.2532 0.122 Uiso calc R 1 1 . .
loop_
    _atom_site_aniso_label
    _atom_site_aniso_U_11
    _atom_site_aniso_U_22
    _atom_site_aniso_U_33
    _atom_site_aniso_U_12
    _atom_site_aniso_U_13
    _atom_site_aniso_U_23
    Cd1 0.02886(9) 0.04075(11) 0.03889(10) 0.00123(7) 0.02077(8) 0.00029(8)
    C1 0.0433(15) 0.083(2) 0.0555(17) 0.0052(14) 0.0358(15) -0.0005(16)
    C2 0.0562(18) 0.104(3) 0.0470(17) 0.0076(17) 0.0356(16) -0.0120(17)
    C3 0.0442(16) 0.095(2) 0.0450(16) 0.0007(15) 0.0234(14) -0.0170(16)
    C4 0.0375(14) 0.072(2) 0.0477(16) 0.0001(13) 0.0260(13) -0.0068(14)
    C5 0.0353(12) 0.0474(15) 0.0408(13) 0.0031(11) 0.0249(11) 0.0019(11)
    C6 0.0395(14) 0.0571(17) 0.0468(15) -0.0007(12) 0.0275(13) -0.0012(13)
    C7 0.0377(13) 0.0425(15) 0.0428(14) 0.0013(10) 0.0255(12) -0.0021(11)
    C8 0.0436(14) 0.0612(18) 0.0492(16) -0.0062(12) 0.0325(13) -0.0122(13)
    C9 0.0496(15) 0.0486(16) 0.0501(16) 0.0069(12) 0.0368(14) 0.0027(13)
    C10 0.0352(13) 0.0610(18) 0.0561(17) 0.0083(12) 0.0287(13) 0.0068(14)
    C11 0.0389(14) 0.0587(18) 0.0586(17) 0.0178(13) 0.0252(14) 0.0140(14)
    C12 0.0479(16) 0.0545(18) 0.0661(19) 0.0091(13) 0.0322(15) 0.0222(15)
    C13 0.0375(14) 0.0545(17) 0.0653(18) 0.0040(12) 0.0313(14) 0.0167(14)
    C14 0.0292(11) 0.0413(14) 0.0440(14) 0.0030(10) 0.0212(11) 0.0036(11)
    C15 0.0366(13) 0.0522(16) 0.0479(15) 0.0069(11) 0.0258(12) 0.0111(12)
    C16 0.0344(12) 0.0401(14) 0.0411(13) 0.0051(10) 0.0224(11) 0.0061(11)
    C17 0.0331(12) 0.0414(14) 0.0505(15) 0.0057(10) 0.0251(12) 0.0094(12)
    C18 0.0291(12) 0.0440(15) 0.0415(14) 0.0031(10) 0.0176(11) -0.0043(12)
    C19 0.072(2) 0.076(2) 0.065(2) -0.0132(16) 0.0500(19) -0.0133(16)
    C20 0.106(3) 0.085(3) 0.079(3) -0.010(2) 0.073(3) -0.008(2)
    C21 0.120(3) 0.114(3) 0.062(2) -0.019(3) 0.063(3) -0.021(2)
    C22 0.090(3) 0.106(3) 0.055(2) -0.023(2) 0.040(2) -0.027(2)
    C23 0.0509(16) 0.0584(18) 0.0416(15) -0.0007(13) 0.0229(14) -0.0064(13)
    C24 0.0435(15) 0.0516(17) 0.0480(16) -0.0036(12) 0.0197(13) -0.0086(13)
    C25 0.060(2) 0.104(3) 0.064(2) -0.028(2) 0.0279(18) -0.031(2)
    C26 0.061(2) 0.110(3) 0.096(3) -0.037(2) 0.039(2) -0.036(3)
    C27 0.066(2) 0.087(3) 0.103(3) -0.0295(19) 0.057(2) -0.020(2)
    C28 0.0609(18) 0.061(2) 0.067(2) -0.0172(15) 0.0423(17) -0.0117(16)
    C29 0.0447(17) 0.063(2) 0.100(3) 0.0120(14) 0.0385(18) 0.0190(18)
    C30 0.0460(17) 0.083(3) 0.078(2) 0.0140(16) 0.0317(17) 0.008(2)
    C31 0.062(2) 0.078(2) 0.076(2) 0.0325(18) 0.0380(19) 0.0200(19)
    C32 0.066(2) 0.057(2) 0.072(2) 0.0205(15) 0.0425(18) 0.0197(16)
    C33 0.0514(15) 0.0463(16) 0.0385(14) 0.0114(12) 0.0272(13) 0.0037(12)
    C34 0.0542(15) 0.0411(15) 0.0381(14) 0.0002(12) 0.0306(13) -0.0020(11)
    C35 0.071(2) 0.0463(18) 0.065(2) 0.0025(15) 0.0411(18) 0.0054(15)
    C36 0.080(2) 0.051(2) 0.082(2) -0.0148(16) 0.048(2) 0.0049(17)
    C37 0.0551(18) 0.066(2) 0.080(2) -0.0126(16) 0.0374(18) 0.0048(18)
    C38 0.0440(15) 0.0523(17) 0.0607(18) -0.0062(13) 0.0265(14) 0.0035(14)
    N1 0.0540(14) 0.0567(15) 0.0470(13) -0.0049(11) 0.0322(12) -0.0078(11)
    N2 0.0427(12) 0.0454(13) 0.0491(13) -0.0056(10) 0.0261(11) -0.0051(10)
    N3 0.0416(12) 0.0477(14) 0.0673(15) 0.0094(10) 0.0309(12) 0.0105(12)
    N4 0.0428(12) 0.0427(13) 0.0439(12) -0.0009(9) 0.0254(10) 0.0010(10)
    O1 0.0630(12) 0.0674(13) 0.0661(11) -0.0076(10) 0.0519(11) -0.0153(9)
    O2 0.0521(11) 0.0628(13) 0.0497(11) 0.0022(9) 0.0324(10) -0.0086(10)
    O3 0.0528(13) 0.147(2) 0.0842(16) -0.0142(14) 0.0532(13) -0.0328(16)
    O4 0.0469(11) 0.0551(12) 0.0604(12) 0.0145(9) 0.0312(10) 0.0181(10)
    O5 0.0300(9) 0.0545(11) 0.0605(11) 0.0048(8) 0.0264(9) -0.0008(9)
    O6 0.0448(11) 0.120(2) 0.0959(17) 0.0310(12) 0.0506(13) 0.0445(15)
_geom_special_details
;
All s.u.'s (except the s.u. in the dihedral angle between two l.s. planes)
are estimated using the full covariance matrix. The cell s.u.'s are taken
into account individually in the estimation of s.u.'s in distances, angles
and torsion angles; correlations between s.u.'s in cell parameters are only
used when they are defined by crystal symmetry. An approximate (isotropic)
treatment of cell s.u.'s is used for estimating s.u.'s involving l.s.
planes.
;
loop_
    _geom_bond_atom_site_label_1
    _geom_bond_atom_site_label_2
    _geom_bond_site_symmetry_2
    _geom_bond_distance
    _geom_bond_publ_flag
    Cd1 O2 . 2.4033(18) ?
    Cd1 N1 . 2.428(2) ?
    Cd1 O4 . 2.4325(18) ?
    Cd1 N2 . 2.434(2) ?
    Cd1 O5 . 2.4544(18) ?
    Cd1 N4 . 2.458(2) ?
    Cd1 N3 . 2.475(2) ?
    Cd1 O1 . 2.5435(19) ?
    C1 O3 . 1.351(3) ?
    C1 C2 . 1.377(4) ?
    C1 C6 . 1.390(4) ?
    C2 C3 . 1.366(4) ?
    C2 H2A . 0.9300 ?
    C3 C4 . 1.373(4) ?
    C3 H3A . 0.9300 ?
    C4 C5 . 1.393(4) ?
    C4 H4A . 0.9300 ?
    C5 C6 . 1.385(3) ?
    C5 C7 . 1.466(3) ?
    C6 H6A . 0.9300 ?
    C7 C8 . 1.306(3) ?
    C7 H7A . 0.9300 ?
    C8 C9 . 1.488(3) ?
    C8 H8A . 0.9300 ?
    C9 O2 . 1.239(3) ?
    C9 O1 . 1.259(3) ?
    C10 O6 . 1.360(3) ?
    C10 C11 . 1.376(4) ?
    C10 C15 . 1.388(3) ?
    C11 C12 . 1.372(4) ?
    C11 H11A . 0.9300 ?
    C12 C13 . 1.371(4) ?
    C12 H12A . 0.9300 ?
    C13 C14 . 1.395(3) ?
    C13 H13A . 0.9300 ?
    C14 C15 . 1.385(3) ?
    C14 C16 . 1.471(3) ?
    C15 H15A . 0.9300 ?
    C16 C17 . 1.307(3) ?
    C16 H16A . 0.9300 ?
    C17 C18 . 1.487(3) ?
    C17 H17A . 0.9300 ?
    C18 O4 . 1.241(3) ?
    C18 O5 . 1.264(3) ?
    C19 N1 . 1.325(4) ?
    C19 C20 . 1.371(4) ?
    C19 H19A . 0.9300 ?
    C20 C21 . 1.351(5) ?
    C20 H20A . 0.9300 ?
    C21 C22 . 1.366(5) ?
    C21 H21A . 0.9300 ?
    C22 C23 . 1.391(4) ?
    C22 H22A . 0.9300 ?
    C23 N1 . 1.332(3) ?
    C23 C24 . 1.477(4) ?
    C24 N2 . 1.334(3) ?
    C24 C25 . 1.393(4) ?
    C25 C26 . 1.361(5) ?
    C25 H25A . 0.9300 ?
    C26 C27 . 1.353(5) ?
    C26 H26A . 0.9300 ?
    C27 C28 . 1.382(4) ?
    C27 H27A . 0.9300 ?
    C28 N2 . 1.327(3) ?
    C28 H28A . 0.9300 ?
    C29 N3 . 1.327(3) ?
    C29 C30 . 1.368(4) ?
    C29 H29A . 0.9300 ?
    C30 C31 . 1.359(5) ?
    C30 H30A . 0.9300 ?
    C31 C32 . 1.366(4) ?
    C31 H31A . 0.9300 ?
    C32 C33 . 1.384(4) ?
    C32 H32A . 0.9300 ?
    C33 N3 . 1.333(3) ?
    C33 C34 . 1.486(4) ?
    C34 N4 . 1.334(3) ?
    C34 C35 . 1.390(4) ?
    C35 C36 . 1.364(4) ?
    C35 H35A . 0.9300 ?
    C36 C37 . 1.367(4) ?
    C36 H36A . 0.9300 ?
    C37 C38 . 1.374(4) ?
    C37 H37A . 0.9300 ?
    C38 N4 . 1.334(3) ?
    C38 H38A . 0.9300 ?
    O3 H3B . 0.8200 ?
    O6 H6B . 0.8200 ?
loop_
    _geom_angle_atom_site_label_1
    _geom_angle_atom_site_label_2
    _geom_angle_atom_site_label_3
    _geom_angle_site_symmetry_1
    _geom_angle_site_symmetry_3
    _geom_angle
    _geom_angle_publ_flag
    O2 Cd1 N1 . . 145.83(7) ?
    O2 Cd1 O4 . . 127.34(7) ?
    N1 Cd1 O4 . . 81.09(7) ?
    O2 Cd1 N2 . . 80.88(7) ?
    N1 Cd1 N2 . . 66.68(8) ?
    O4 Cd1 N2 . . 121.41(7) ?
    O2 Cd1 O5 . . 83.59(6) ?
    N1 Cd1 O5 . . 105.53(7) ?
    O4 Cd1 O5 . . 53.31(6) ?
    N2 Cd1 O5 . . 89.12(7) ?
    O2 Cd1 N4 . . 115.50(7) ?
    N1 Cd1 N4 . . 84.57(7) ?
    O4 Cd1 N4 . . 80.71(7) ?
    N2 Cd1 N4 . . 138.00(7) ?
    O5 Cd1 N4 . . 129.22(6) ?
    O2 Cd1 N3 . . 76.48(7) ?
    N1 Cd1 N3 . . 88.83(8) ?
    O4 Cd1 N3 . . 145.59(7) ?
    N2 Cd1 N3 . . 83.18(8) ?
    O5 Cd1 N3 . . 159.52(7) ?
    N4 Cd1 N3 . . 65.55(7) ?
    O2 Cd1 O1 . . 52.40(6) ?
    N1 Cd1 O1 . . 160.57(7) ?
    O4 Cd1 O1 . . 87.53(7) ?
    N2 Cd1 O1 . . 132.66(7) ?
    O5 Cd1 O1 . . 79.51(6) ?
    N4 Cd1 O1 . . 78.06(7) ?
    N3 Cd1 O1 . . 91.81(8) ?
    O3 C1 C2 . . 117.8(3) ?
    O3 C1 C6 . . 122.0(3) ?
    C2 C1 C6 . . 120.1(2) ?
    C3 C2 C1 . . 120.0(3) ?
    C3 C2 H2A . . 120.0 ?
    C1 C2 H2A . . 120.0 ?
    C2 C3 C4 . . 120.5(3) ?
    C2 C3 H3A . . 119.7 ?
    C4 C3 H3A . . 119.7 ?
    C3 C4 C5 . . 120.5(3) ?
    C3 C4 H4A . . 119.8 ?
    C5 C4 H4A . . 119.8 ?
    C6 C5 C4 . . 118.8(2) ?
    C6 C5 C7 . . 118.9(2) ?
    C4 C5 C7 . . 122.3(2) ?
    C5 C6 C1 . . 120.0(3) ?
    C5 C6 H6A . . 120.0 ?
    C1 C6 H6A . . 120.0 ?
    C8 C7 C5 . . 126.9(2) ?
    C8 C7 H7A . . 116.5 ?
    C5 C7 H7A . . 116.5 ?
    C7 C8 C9 . . 123.4(2) ?
    C7 C8 H8A . . 118.3 ?
    C9 C8 H8A . . 118.3 ?
    O2 C9 O1 . . 122.3(2) ?
    O2 C9 C8 . . 120.2(2) ?
    O1 C9 C8 . . 117.5(2) ?
    O6 C10 C11 . . 117.9(2) ?
    O6 C10 C15 . . 121.7(3) ?
    C11 C10 C15 . . 120.3(2) ?
    C12 C11 C10 . . 119.8(2) ?
    C12 C11 H11A . . 120.1 ?
    C10 C11 H11A . . 120.1 ?
    C13 C12 C11 . . 120.4(3) ?
    C13 C12 H12A . . 119.8 ?
    C11 C12 H12A . . 119.8 ?
    C12 C13 C14 . . 120.8(2) ?
    C12 C13 H13A . . 119.6 ?
    C14 C13 H13A . . 119.6 ?
    C15 C14 C13 . . 118.5(2) ?
    C15 C14 C16 . . 118.9(2) ?
    C13 C14 C16 . . 122.6(2) ?
    C14 C15 C10 . . 120.2(2) ?
    C14 C15 H15A . . 119.9 ?
    C10 C15 H15A . . 119.9 ?
    C17 C16 C14 . . 126.8(2) ?
    C17 C16 H16A . . 116.6 ?
    C14 C16 H16A . . 116.6 ?
    C16 C17 C18 . . 123.5(2) ?
    C16 C17 H17A . . 118.3 ?
    C18 C17 H17A . . 118.3 ?
    O4 C18 O5 . . 122.1(2) ?
    O4 C18 C17 . . 120.8(2) ?
    O5 C18 C17 . . 117.1(2) ?
    N1 C19 C20 . . 123.6(3) ?
    N1 C19 H19A . . 118.2 ?
    C20 C19 H19A . . 118.2 ?
    C21 C20 C19 . . 118.1(3) ?
    C21 C20 H20A . . 121.0 ?
    C19 C20 H20A . . 121.0 ?
    C20 C21 C22 . . 119.9(3) ?
    C20 C21 H21A . . 120.1 ?
    C22 C21 H21A . . 120.1 ?
    C21 C22 C23 . . 119.2(3) ?
    C21 C22 H22A . . 120.4 ?
    C23 C22 H22A . . 120.4 ?
    N1 C23 C22 . . 120.8(3) ?
    N1 C23 C24 . . 116.2(2) ?
    C22 C23 C24 . . 123.0(3) ?
    N2 C24 C25 . . 120.6(3) ?
    N2 C24 C23 . . 117.0(2) ?
    C25 C24 C23 . . 122.4(3) ?
    C26 C25 C24 . . 119.7(3) ?
    C26 C25 H25A . . 120.2 ?
    C24 C25 H25A . . 120.2 ?
    C27 C26 C25 . . 119.7(3) ?
    C27 C26 H26A . . 120.1 ?
    C25 C26 H26A . . 120.1 ?
    C26 C27 C28 . . 118.3(3) ?
    C26 C27 H27A . . 120.8 ?
    C28 C27 H27A . . 120.8 ?
    N2 C28 C27 . . 122.9(3) ?
    N2 C28 H28A . . 118.6 ?
    C27 C28 H28A . . 118.6 ?
    N3 C29 C30 . . 123.6(3) ?
    N3 C29 H29A . . 118.2 ?
    C30 C29 H29A . . 118.2 ?
    C31 C30 C29 . . 118.3(3) ?
    C31 C30 H30A . . 120.8 ?
    C29 C30 H30A . . 120.8 ?
    C30 C31 C32 . . 119.4(3) ?
    C30 C31 H31A . . 120.3 ?
    C32 C31 H31A . . 120.3 ?
    C31 C32 C33 . . 119.2(3) ?
    C31 C32 H32A . . 120.4 ?
    C33 C32 H32A . . 120.4 ?
    N3 C33 C32 . . 121.6(3) ?
    N3 C33 C34 . . 116.5(2) ?
    C32 C33 C34 . . 121.9(3) ?
    N4 C34 C35 . . 121.9(3) ?
    N4 C34 C33 . . 116.3(2) ?
    C35 C34 C33 . . 121.8(2) ?
    C36 C35 C34 . . 119.0(3) ?
    C36 C35 H35A . . 120.5 ?
    C34 C35 H35A . . 120.5 ?
    C35 C36 C37 . . 119.2(3) ?
    C35 C36 H36A . . 120.4 ?
    C37 C36 H36A . . 120.4 ?
    C36 C37 C38 . . 119.1(3) ?
    C36 C37 H37A . . 120.4 ?
    C38 C37 H37A . . 120.4 ?
    N4 C38 C37 . . 122.5(3) ?
    N4 C38 H38A . . 118.7 ?
    C37 C38 H38A . . 118.7 ?
    C19 N1 C23 . . 118.4(2) ?
    C19 N1 Cd1 . . 122.03(19) ?
    C23 N1 Cd1 . . 119.27(18) ?
    C28 N2 C24 . . 118.9(2) ?
    C28 N2 Cd1 . . 121.84(18) ?
    C24 N2 Cd1 . . 118.14(18) ?
    C29 N3 C33 . . 117.9(2) ?
    C29 N3 Cd1 . . 121.6(2) ?
    C33 N3 Cd1 . . 120.49(17) ?
    C38 N4 C34 . . 118.3(2) ?
    C38 N4 Cd1 . . 120.46(18) ?
    C34 N4 Cd1 . . 121.18(16) ?
    C9 O1 Cd1 . . 89.06(16) ?
    C9 O2 Cd1 . . 96.16(16) ?
    C1 O3 H3B . . 109.5 ?
    C18 O4 Cd1 . . 93.11(15) ?
    C18 O5 Cd1 . . 91.51(15) ?
    C10 O6 H6B . . 109.5 ?
loop_
    _geom_torsion_atom_site_label_1
    _geom_torsion_atom_site_label_2
    _geom_torsion_atom_site_label_3
    _geom_torsion_atom_site_label_4
    _geom_torsion_site_symmetry_1
    _geom_torsion_site_symmetry_2
    _geom_torsion_site_symmetry_3
    _geom_torsion_site_symmetry_4
    _geom_torsion
    _geom_torsion_publ_flag
    O3 C1 C2 C3 . . . . -177.3(3) ?
    C6 C1 C2 C3 . . . . 0.9(5) ?
    C1 C2 C3 C4 . . . . 0.2(5) ?
    C2 C3 C4 C5 . . . . -0.4(5) ?
    C3 C4 C5 C6 . . . . -0.5(4) ?
    C3 C4 C5 C7 . . . . 178.3(3) ?
    C4 C5 C6 C1 . . . . 1.7(4) ?
    C7 C5 C6 C1 . . . . -177.2(3) ?
    O3 C1 C6 C5 . . . . 176.3(3) ?
    C2 C1 C6 C5 . . . . -1.9(5) ?
    C6 C5 C7 C8 . . . . 178.4(3) ?
    C4 C5 C7 C8 . . . . -0.4(4) ?
    C5 C7 C8 C9 . . . . -175.5(2) ?
    C7 C8 C9 O2 . . . . -9.4(4) ?
    C7 C8 C9 O1 . . . . 168.8(3) ?
    O6 C10 C11 C12 . . . . 177.8(3) ?
    C15 C10 C11 C12 . . . . -1.2(5) ?
    C10 C11 C12 C13 . . . . 1.7(5) ?
    C11 C12 C13 C14 . . . . -0.6(5) ?
    C12 C13 C14 C15 . . . . -0.9(4) ?
    C12 C13 C14 C16 . . . . 179.8(3) ?
    C13 C14 C15 C10 . . . . 1.3(4) ?
    C16 C14 C15 C10 . . . . -179.3(2) ?
    O6 C10 C15 C14 . . . . -179.2(3) ?
    C11 C10 C15 C14 . . . . -0.3(4) ?
    C15 C14 C16 C17 . . . . 178.3(3) ?
    C13 C14 C16 C17 . . . . -2.4(4) ?
    C14 C16 C17 C18 . . . . -179.2(2) ?
    C16 C17 C18 O4 . . . . -1.1(4) ?
    C16 C17 C18 O5 . . . . 177.9(2) ?
    N1 C19 C20 C21 . . . . -0.4(6) ?
    C19 C20 C21 C22 . . . . -0.6(6) ?
    C20 C21 C22 C23 . . . . 0.2(7) ?
    C21 C22 C23 N1 . . . . 1.1(6) ?
    C21 C22 C23 C24 . . . . -177.3(3) ?
    N1 C23 C24 N2 . . . . -4.2(4) ?
    C22 C23 C24 N2 . . . . 174.2(3) ?
    N1 C23 C24 C25 . . . . 178.3(3) ?
    C22 C23 C24 C25 . . . . -3.3(5) ?
    N2 C24 C25 C26 . . . . -1.0(6) ?
    C23 C24 C25 C26 . . . . 176.4(3) ?
    C24 C25 C26 C27 . . . . 0.1(6) ?
    C25 C26 C27 C28 . . . . 0.5(6) ?
    C26 C27 C28 N2 . . . . -0.4(6) ?
    N3 C29 C30 C31 . . . . -0.7(6) ?
    C29 C30 C31 C32 . . . . -0.2(5) ?
    C30 C31 C32 C33 . . . . 0.1(5) ?
    C31 C32 C33 N3 . . . . 0.9(5) ?
    C31 C32 C33 C34 . . . . -178.3(3) ?
    N3 C33 C34 N4 . . . . 1.5(3) ?
    C32 C33 C34 N4 . . . . -179.3(2) ?
    N3 C33 C34 C35 . . . . -176.9(3) ?
    C32 C33 C34 C35 . . . . 2.3(4) ?
    N4 C34 C35 C36 . . . . -0.2(4) ?
    C33 C34 C35 C36 . . . . 178.1(3) ?
    C34 C35 C36 C37 . . . . 0.1(5) ?
    C35 C36 C37 C38 . . . . 0.2(5) ?
    C36 C37 C38 N4 . . . . -0.5(5) ?
    C20 C19 N1 C23 . . . . 1.6(5) ?
    C20 C19 N1 Cd1 . . . . -172.3(3) ?
    C22 C23 N1 C19 . . . . -1.9(5) ?
    C24 C23 N1 C19 . . . . 176.5(3) ?
    C22 C23 N1 Cd1 . . . . 172.2(3) ?
    C24 C23 N1 Cd1 . . . . -9.4(3) ?
    O2 Cd1 N1 C19 . . . . 166.6(2) ?
    O4 Cd1 N1 C19 . . . . -43.9(2) ?
    N2 Cd1 N1 C19 . . . . -173.8(3) ?
    O5 Cd1 N1 C19 . . . . -91.7(2) ?
    N4 Cd1 N1 C19 . . . . 37.5(2) ?
    N3 Cd1 N1 C19 . . . . 103.1(2) ?
    O1 Cd1 N1 C19 . . . . 11.0(4) ?
    O2 Cd1 N1 C23 . . . . -7.3(3) ?
    O4 Cd1 N1 C23 . . . . 142.2(2) ?
    N2 Cd1 N1 C23 . . . . 12.3(2) ?
    O5 Cd1 N1 C23 . . . . 94.4(2) ?
    N4 Cd1 N1 C23 . . . . -136.3(2) ?
    N3 Cd1 N1 C23 . . . . -70.8(2) ?
    O1 Cd1 N1 C23 . . . . -162.9(2) ?
    C27 C28 N2 C24 . . . . -0.4(5) ?
    C27 C28 N2 Cd1 . . . . 167.1(3) ?
    C25 C24 N2 C28 . . . . 1.1(4) ?
    C23 C24 N2 C28 . . . . -176.4(3) ?
    C25 C24 N2 Cd1 . . . . -166.8(3) ?
    C23 C24 N2 Cd1 . . . . 15.6(3) ?
    O2 Cd1 N2 C28 . . . . -13.0(2) ?
    N1 Cd1 N2 C28 . . . . 178.0(2) ?
    O4 Cd1 N2 C28 . . . . 115.4(2) ?
    O5 Cd1 N2 C28 . . . . 70.6(2) ?
    N4 Cd1 N2 C28 . . . . -131.3(2) ?
    N3 Cd1 N2 C28 . . . . -90.4(2) ?
    O1 Cd1 N2 C28 . . . . -4.2(3) ?
    O2 Cd1 N2 C24 . . . . 154.5(2) ?
    N1 Cd1 N2 C24 . . . . -14.47(19) ?
    O4 Cd1 N2 C24 . . . . -77.0(2) ?
    O5 Cd1 N2 C24 . . . . -121.8(2) ?
    N4 Cd1 N2 C24 . . . . 36.3(2) ?
    N3 Cd1 N2 C24 . . . . 77.2(2) ?
    O1 Cd1 N2 C24 . . . . 163.36(18) ?
    C30 C29 N3 C33 . . . . 1.6(5) ?
    C30 C29 N3 Cd1 . . . . 179.6(3) ?
    C32 C33 N3 C29 . . . . -1.7(4) ?
    C34 C33 N3 C29 . . . . 177.5(3) ?
    C32 C33 N3 Cd1 . . . . -179.7(2) ?
    C34 C33 N3 Cd1 . . . . -0.5(3) ?
    O2 Cd1 N3 C29 . . . . -51.6(3) ?
    N1 Cd1 N3 C29 . . . . 97.2(3) ?
    O4 Cd1 N3 C29 . . . . 169.5(2) ?
    N2 Cd1 N3 C29 . . . . 30.6(3) ?
    O5 Cd1 N3 C29 . . . . -38.0(4) ?
    N4 Cd1 N3 C29 . . . . -178.2(3) ?
    O1 Cd1 N3 C29 . . . . -102.2(3) ?
    O2 Cd1 N3 C33 . . . . 126.3(2) ?
    N1 Cd1 N3 C33 . . . . -84.8(2) ?
    O4 Cd1 N3 C33 . . . . -12.5(3) ?
    N2 Cd1 N3 C33 . . . . -151.5(2) ?
    O5 Cd1 N3 C33 . . . . 139.9(2) ?
    N4 Cd1 N3 C33 . . . . -0.25(19) ?
    O1 Cd1 N3 C33 . . . . 75.8(2) ?
    C37 C38 N4 C34 . . . . 0.5(4) ?
    C37 C38 N4 Cd1 . . . . -176.2(2) ?
    C35 C34 N4 C38 . . . . -0.1(4) ?
    C33 C34 N4 C38 . . . . -178.5(2) ?
    C35 C34 N4 Cd1 . . . . 176.5(2) ?
    C33 C34 N4 Cd1 . . . . -1.8(3) ?
    O2 Cd1 N4 C38 . . . . 117.8(2) ?
    N1 Cd1 N4 C38 . . . . -91.1(2) ?
    O4 Cd1 N4 C38 . . . . -9.2(2) ?
    N2 Cd1 N4 C38 . . . . -136.7(2) ?
    O5 Cd1 N4 C38 . . . . 14.6(2) ?
    N3 Cd1 N4 C38 . . . . 177.8(2) ?
    O1 Cd1 N4 C38 . . . . 80.2(2) ?
    O2 Cd1 N4 C34 . . . . -58.8(2) ?
    N1 Cd1 N4 C34 . . . . 92.33(19) ?
    O4 Cd1 N4 C34 . . . . 174.16(19) ?
    N2 Cd1 N4 C34 . . . . 46.7(2) ?
    O5 Cd1 N4 C34 . . . . -162.03(16) ?
    N3 Cd1 N4 C34 . . . . 1.15(17) ?
    O1 Cd1 N4 C34 . . . . -96.41(19) ?
    O2 C9 O1 Cd1 . . . . 2.4(3) ?
    C8 C9 O1 Cd1 . . . . -175.8(2) ?
    O2 Cd1 O1 C9 . . . . -1.33(15) ?
    N1 Cd1 O1 C9 . . . . 161.6(2) ?
    O4 Cd1 O1 C9 . . . . -144.40(16) ?
    N2 Cd1 O1 C9 . . . . -12.4(2) ?
    O5 Cd1 O1 C9 . . . . -91.29(16) ?
    N4 Cd1 O1 C9 . . . . 134.57(17) ?
    N3 Cd1 O1 C9 . . . . 70.03(16) ?
    O1 C9 O2 Cd1 . . . . -2.6(3) ?
    C8 C9 O2 Cd1 . . . . 175.6(2) ?
    N1 Cd1 O2 C9 . . . . -168.65(16) ?
    O4 Cd1 O2 C9 . . . . 50.39(19) ?
    N2 Cd1 O2 C9 . . . . 173.17(17) ?
    O5 Cd1 O2 C9 . . . . 83.04(16) ?
    N4 Cd1 O2 C9 . . . . -47.60(18) ?
    N3 Cd1 O2 C9 . . . . -101.71(17) ?
    O1 Cd1 O2 C9 . . . . 1.36(15) ?
    O5 C18 O4 Cd1 . . . . -0.5(3) ?
    C17 C18 O4 Cd1 . . . . 178.4(2) ?
    O2 Cd1 O4 C18 . . . . 42.24(18) ?
    N1 Cd1 O4 C18 . . . . -116.77(17) ?
    N2 Cd1 O4 C18 . . . . -61.19(17) ?
    O5 Cd1 O4 C18 . . . . 0.28(14) ?
    N4 Cd1 O4 C18 . . . . 157.32(16) ?
    N3 Cd1 O4 C18 . . . . 168.62(15) ?
    O1 Cd1 O4 C18 . . . . 79.02(16) ?
    O4 C18 O5 Cd1 . . . . 0.5(3) ?
    C17 C18 O5 Cd1 . . . . -178.4(2) ?
    O2 Cd1 O5 C18 . . . . -147.93(15) ?
    N1 Cd1 O5 C18 . . . . 65.67(15) ?
    O4 Cd1 O5 C18 . . . . -0.27(14) ?
    N2 Cd1 O5 C18 . . . . 131.15(15) ?
    N4 Cd1 O5 C18 . . . . -30.07(17) ?
    N3 Cd1 O5 C18 . . . . -161.2(2) ?
    O1 Cd1 O5 C18 . . . . -95.06(15) ?
loop_
    _geom_hbond_atom_site_label_D
    _geom_hbond_atom_site_label_H
    _geom_hbond_atom_site_label_A
    _geom_hbond_site_symmetry_A
    _geom_hbond_distance_DH
    _geom_hbond_distance_HA
    _geom_hbond_distance_DA
    _geom_hbond_angle_DHA
    O6 H6B O5 1_655 0.82 1.86 2.672(3) 170.7
    O3 H3B O1 1_455 0.82 1.82 2.624(3) 167.9
data_global
_journal_date_recd_electronic     2011-11-10
_journal_date_accepted     2011-11-26
_journal_name_full     'Acta Crystallographica, Section E'
_journal_year     2011
_journal_volume     67
_journal_issue     12
_journal_page_first     m1909
_journal_page_last     m1909
_journal_paper_category     QM
_journal_paper_doi     10.1107/S1600536811050847
_journal_coeditor_code     YK2032
_publ_contact_author
;
     Dr. Yi-Hang Wen
     Zhejiang Key Laboratory for Reactive Chemistry on Solid Surfaces,
     Institute of Physical Chemistry
     Zhejiang Normal University
     Jinhua
     Zhejiang 321004
     People's Republic of China
;
_publ_contact_author_email     wyh@zjnu.edu.cn
_publ_contact_author_fax     '86 579 82282595'
_publ_contact_author_phone     '86 579 82282373'
_publ_section_title
;\
Bis(2,2'-bipyridine-\k^2^<i>N</i>,<i>N</i>')bis[3-(3-\
hydroxyphenyl)propenoato-\k^2^<i>O</i>^1^,<i>O</i>^1'^]cadmium
;
loop_
    _publ_author_name
    _publ_author_address
    'Chun-Yan Zhang'
;
     Zhejiang Key Laboratory for Reactive Chemistry on Solid Surfaces,
     Institute of Physical Chemistry,
     Zhejiang Normal University,
     Jinhua, Zhejiang 321004,
     People's Republic of China
;
    'Yi-Hang Wen'
;
     Zhejiang Key Laboratory for Reactive Chemistry on Solid Surfaces,
     Institute of Physical Chemistry,
     Zhejiang Normal University,
     Jinhua, Zhejiang 321004,
     People's Republic of China
;
