# Supplementary material for: Bis(2,2′-bipyridine-κ2 N,N′)bis­[3-(3-hy­droxyphenyl)propenoato-κ2 O 1,O 1′]cadmium
Source: Acta Crystallogr Sect E Struct Rep Online. 2011 Nov 30;67(Pt 12):m1909. doi: 10.1107/S1600536811050847 (PMC3238787; doi:10.1107/S1600536811050847)
Supplement: Supplementary file 2 [file e-67-m1909-Isup2.hkl]

# 
# h,k,l, Fc-squared, Fo-squared, sigma(Fo-squared) and status flag 
# 
data_I
_shelx_title ' a in P2(1)/n                New: P21/c' 
_shelx_refln_list_code          4 
_shelx_F_calc_maximum      350.16 
_exptl_crystal_F_000      1528.00 
_reflns_d_resolution_high  0.7662 
 
loop_ 
 _symmetry_equiv_pos_as_xyz 
 'x, y, z' 
 '-x, y+1/2, -z+1/2' 
 '-x, -y, -z' 
 'x, -y-1/2, z-1/2' 
 
_cell_length_a     8.7769 
_cell_length_b    36.7110 
_cell_length_c    13.1880 
_cell_angle_alpha  90.000 
_cell_angle_beta  126.382 
_cell_angle_gamma  90.000 
 
_shelx_F_squared_multiplier     1.000 
 
loop_ 
 _refln_index_h 
 _refln_index_k 
 _refln_index_l 
 _refln_F_squared_calc 
 _refln_F_squared_meas 
 _refln_F_squared_sigma 
 _refln_observed_status 
   1   0   0    49361.62    49743.73   1052.79 o 
   2   0   0     9772.45     9494.67    153.51 o 
   3   0   0    16676.80    17424.21    277.71 o 
   4   0   0     1604.66     1658.63     34.45 o 
   5   0   0      106.24      144.58     15.54 o 
   6   0   0     3327.25     3310.84     86.21 o 
   7   0   0      604.88      489.66     73.05 o 
   8   0   0     1169.15     1086.41    107.71 o 
   9   0   0      885.82      847.71    107.71 o 
   1   1   0    11657.12    11638.89    166.80 o 
   2   1   0     4658.68     4834.19     59.10 o 
   3   1   0     3699.86     3575.37     43.26 o 
   4   1   0     6391.47     6631.71     71.58 o 
   5   1   0     4240.80     4258.05     63.42 o 
   6   1   0     5246.56     5256.19     84.70 o 
   7   1   0     1578.85     1605.03     55.45 o 
   8   1   0      590.67      610.23     61.05 o 
   9   1   0       27.12       48.17     38.77 o 
   1   2   0        0.67       -3.10      3.10 o 
   2   2   0      617.89      637.47     11.82 o 
   3   2   0     1341.06     1456.71     22.63 o 
   4   2   0        0.15        8.28      4.41 o 
   5   2   0       19.21       39.07      7.67 o 
   6   2   0       27.87       49.43     12.69 o 
   7   2   0       39.80       17.68     15.30 o 
   8   2   0        0.87      -26.24     26.24 o 
   9   2   0       20.55       19.85     36.01 o 
   1   3   0    17896.11    17406.28    311.84 o 
   2   3   0    10435.77    10804.31    122.06 o 
   3   3   0     7005.96     7171.85     77.58 o 
   4   3   0     2639.35     2559.07     32.70 o 
   5   3   0     6773.94     6642.61     83.71 o 
   6   3   0      534.03      596.82     39.44 o 
   7   3   0     1840.92     1851.15     65.96 o 
   8   3   0      212.10      252.60     35.79 o 
   9   3   0      108.86       78.24     37.50 o 
   1   4   0    32070.72    32041.00    642.87 o 
   2   4   0    13053.28    12854.11    144.24 o 
   3   4   0     8459.51     8193.58     93.01 o 
   4   4   0     2972.71     2998.79     38.51 o 
   5   4   0      105.32      148.17     12.78 o 
   6   4   0       39.65       33.14     15.78 o 
   7   4   0      201.79      234.93     25.75 o 
   8   4   0      754.83      774.67     54.36 o 
   9   4   0     1282.50     1364.86     93.79 o 
   1   5   0     3817.92     3559.25     57.76 o 
   2   5   0      494.76      526.90      8.85 o 
   3   5   0    12226.20    12709.00    161.36 o 
   4   5   0     6003.44     6235.88     68.29 o 
   5   5   0     1313.00     1324.17     40.99 o 
   6   5   0     5557.43     5208.47    105.91 o 
   7   5   0      415.60      499.96     33.91 o 
   8   5   0      186.48      216.46     27.38 o 
   9   5   0       27.35       19.80     35.88 o 
   1   6   0     9123.55     9421.84    161.42 o 
   2   6   0     2456.36     2611.69     31.65 o 
   3   6   0      549.44      604.47     13.77 o 
   4   6   0      515.13      593.69     17.09 o 
   5   6   0       16.38       30.95      8.64 o 
   6   6   0      260.20      294.66     25.57 o 
   7   6   0     1159.59     1056.01     58.77 o 
   8   6   0       38.51       34.40     19.04 o 
   9   6   0       20.67      -17.09     35.49 o 
   1   7   0       32.03       86.07     26.20 o 
   2   7   0     2911.16     3039.60     34.67 o 
   3   7   0     2631.08     2542.07     35.83 o 
   4   7   0      788.22      690.32     20.40 o 
   5   7   0     5108.49     5027.56     88.51 o 
   6   7   0     2949.40     2866.37     70.83 o 
   7   7   0     3579.92     3359.03    137.74 o 
   8   7   0      725.23      812.93     46.13 o 
   9   7   0      294.65      370.08     76.20 o 
   1   8   0   122611.78   122323.91   1741.38 o 
   2   8   0    18729.09    19094.12    205.92 o 
   3   8   0     3378.73     3568.18     46.24 o 
   4   8   0     4639.07     4573.62     91.55 o 
   5   8   0      312.50      279.37     22.47 o 
   6   8   0      439.58      448.93     52.34 o 
   7   8   0      611.15      611.52     47.54 o 
   8   8   0      976.51      979.68     49.40 o 
   9   8   0      685.64      571.13     68.16 o 
   1   9   0     1718.75     1693.36     51.16 o 
   2   9   0    11050.37    11524.48    114.20 o 
   3   9   0    10646.76    11011.56    107.24 o 
   4   9   0     3051.15     2934.92     58.73 o 
   5   9   0     1607.10     1588.61     46.42 o 
   6   9   0     2083.29     2101.57     59.63 o 
   7   9   0     1540.28     1559.75     54.55 o 
   8   9   0      325.08      275.62     32.28 o 
   9   9   0      317.35      272.82     34.00 o 
   0  10   0     1672.25     1723.89     67.10 o 
   1  10   0     2658.70     2768.86     57.14 o 
   2  10   0     4705.87     4841.32     64.39 o 
   3  10   0     1438.06     1611.27     24.45 o 
   4  10   0        0.55       -0.22      5.79 o 
   5  10   0      742.79      791.62     42.05 o 
   6  10   0        4.14       18.07     18.82 o 
   7  10   0      134.32      155.72     23.49 o 
   8  10   0       72.20      103.64     22.00 o 
   9  10   0       12.73      -24.89     37.14 o 
   1  11   0       52.05       53.64     12.15 o 
   2  11   0    18388.68    19724.34    213.62 o 
   3  11   0     6156.50     6157.51     63.07 o 
   4  11   0     6315.75     6584.74     90.48 o 
   5  11   0     1454.80     1480.88     40.01 o 
   6  11   0     4234.93     4010.34     80.49 o 
   7  11   0      443.64      466.09     30.60 o 
   8  11   0      683.32      772.20     41.38 o 
   0  12   0     3741.72     3251.54    114.52 o 
   1  12   0    20775.99    21040.70    360.08 o 
   2  12   0    13535.99    13537.07    159.08 o 
   3  12   0     3176.18     2796.94     33.13 o 
   4  12   0     1235.32     1205.47     28.37 o 
   5  12   0      204.21      237.52     18.94 o 
   6  12   0      214.95      192.49     23.11 o 
   7  12   0      880.49      793.41     42.27 o 
   8  12   0      633.76      692.82     40.06 o 
   1  13   0     1366.76     1232.97     33.56 o 
   2  13   0    21582.79    22249.99    296.16 o 
   3  13   0     4348.18     4220.50     51.73 o 
   4  13   0     2315.64     2373.27     49.85 o 
   5  13   0     1455.02     1405.74     54.50 o 
   6  13   0        4.53       -3.04     11.54 o 
   7  13   0      584.06      642.94     35.26 o 
   8  13   0      123.97      199.08     35.77 o 
   0  14   0      487.08      426.51     31.45 o 
   1  14   0      707.14      738.64     25.33 o 
   2  14   0      377.52      414.64     14.94 o 
   3  14   0        7.25        8.87      4.09 o 
   4  14   0     1863.60     1802.05     43.33 o 
   5  14   0       51.71       52.11     13.02 o 
   6  14   0      206.66      208.31     32.43 o 
   7  14   0      244.67      218.22     23.53 o 
   8  14   0       26.17       27.67     18.27 o 
   1  15   0     1799.54     1720.44     74.85 o 
   2  15   0     2747.36     3028.27     52.66 o 
   3  15   0     2851.52     2890.90     37.84 o 
   4  15   0     5329.10     5289.96     71.58 o 
   5  15   0     2386.34     2225.22     58.71 o 
   6  15   0     2399.38     2147.75     55.06 o 
   7  15   0      857.38      852.52     42.74 o 
   8  15   0      669.58      630.07     39.29 o 
   0  16   0    20965.91    20075.29    602.69 o 
   1  16   0     8667.59     8733.49    162.00 o 
   2  16   0    20321.55    19420.18    512.15 o 
   3  16   0     3894.65     3858.37     53.31 o 
   4  16   0      216.96      224.02     10.57 o 
   5  16   0     1299.25     1140.25     44.62 o 
   6  16   0       48.91       44.76     24.82 o 
   7  16   0      177.06      193.10     25.11 o 
   8  16   0      390.70      391.35     37.14 o 
   1  17   0       54.37       53.06     12.92 o 
   2  17   0     2439.96     2338.49     46.24 o 
   3  17   0     2308.47     2329.90     42.99 o 
   4  17   0     1024.70      939.52     24.77 o 
   5  17   0     1578.84     1511.07     47.24 o 
   6  17   0     2119.03     2013.14     72.73 o 
   7  17   0      305.87      360.33     31.99 o 
   8  17   0      371.39      425.37     45.33 o 
   0  18   0      509.47      455.98     38.63 o 
   1  18   0      398.31      426.10     22.10 o 
   2  18   0     2976.75     2870.08     55.76 o 
   3  18   0        4.96        7.74      6.36 o 
   4  18   0        1.29        4.55      8.50 o 
   5  18   0       99.04      106.67     17.38 o 
   6  18   0      179.78      158.89     22.24 o 
   7  18   0       12.70        5.23     15.92 o 
   8  18   0       34.37       78.89     27.22 o 
   1  19   0      210.90      175.02     15.69 o 
   2  19   0      608.51      677.37     54.07 o 
   3  19   0     1807.44     1806.57     37.21 o 
   4  19   0      929.90      859.98     47.35 o 
   5  19   0     1391.80     1340.09     45.31 o 
   6  19   0      434.26      446.56     32.61 o 
   7  19   0      799.20      791.18     53.20 o 
   8  19   0      343.24      400.53     42.86 o 
   0  20   0    14813.74    14458.84    474.80 o 
   1  20   0     3244.05     3040.30     70.33 o 
   2  20   0     3368.82     3094.85     65.21 o 
   3  20   0     3350.58     3230.53     55.97 o 
   4  20   0      384.82      374.81     19.41 o 
   5  20   0      300.34      314.74     26.07 o 
   6  20   0       38.59       57.96     17.92 o 
   7  20   0       75.16       61.85     19.94 o 
   8  20   0      649.80      677.69     53.97 o 
   1  21   0     2007.31     2021.72     53.36 o 
   2  21   0       21.31        8.96     10.52 o 
   3  21   0     2495.99     2466.06     46.98 o 
   4  21   0     1383.16     1258.81     33.99 o 
   5  21   0     1534.63     1458.26     48.31 o 
   6  21   0     1413.09     1475.44     52.32 o 
   7  21   0      365.65      408.51     36.54 o 
   8  21   0      221.80      199.67     34.48 o 
   0  22   0        0.56        0.92     10.72 o 
   1  22   0      609.09      684.25     28.93 o 
   2  22   0      329.53      319.31     20.49 o 
   3  22   0       59.31       44.17     13.80 o 
   4  22   0       56.20       67.63     11.62 o 
   5  22   0        3.01        2.60     13.31 o 
   6  22   0       37.91       45.79     17.53 o 
   7  22   0        0.81       16.13     18.22 o 
   8  22   0        0.88        1.12     22.98 o 
   1  23   0     3022.70     3152.29     75.04 o 
   2  23   0     1392.37     1386.32     39.53 o 
   3  23   0      355.77      362.06     18.54 o 
   4  23   0     1675.49     1685.11     41.69 o 
   5  23   0     2872.16     2554.04     67.95 o 
   6  23   0      973.45      983.25     45.80 o 
   7  23   0      927.02      888.94     48.35 o 
   8  23   0      194.52      201.88     36.40 o 
   0  24   0    15277.47    15558.18    341.33 o 
   1  24   0    11852.89    11854.63    221.63 o 
   2  24   0     1001.07     1022.38     55.33 o 
   3  24   0     2105.31     2017.08     70.48 o 
   4  24   0     1089.55     1017.46     32.14 o 
   5  24   0       75.02       57.25     11.40 o 
   6  24   0       14.54       13.07     15.92 o 
   7  24   0      228.10      225.71     29.25 o 
   1  25   0      808.49      911.16     49.68 o 
   2  25   0       10.36       25.87     10.84 o 
   3  25   0     1210.65     1114.09     33.03 o 
   4  25   0     1755.37     1680.55     47.01 o 
   5  25   0     2143.76     1961.12     73.65 o 
   6  25   0      973.78      899.19     45.34 o 
   7  25   0      720.04      750.43     45.96 o 
   0  26   0       76.07       88.72     36.40 o 
   1  26   0        5.81       30.30     11.97 o 
   2  26   0       10.01        2.67      9.86 o 
   3  26   0       35.65       37.08     10.87 o 
   4  26   0      104.26      100.08     14.46 o 
   5  26   0       20.84       20.99     11.43 o 
   6  26   0       22.65       35.44     20.98 o 
   7  26   0        3.71        1.54     21.21 o 
   1  27   0     3428.28     3505.34    150.30 o 
   2  27   0     1912.69     1788.87     48.54 o 
   3  27   0      510.56      558.99     28.65 o 
   4  27   0     2102.50     2084.56     50.13 o 
   5  27   0     1221.26     1213.80     51.12 o 
   6  27   0      737.15      795.55     44.22 o 
   7  27   0      358.44      360.27     40.44 o 
   0  28   0     3272.73     3542.86    151.29 o 
   1  28   0     2404.72     2455.78     84.22 o 
   2  28   0     3171.64     3098.22     86.92 o 
   3  28   0      809.61      764.53     29.86 o 
   4  28   0      488.88      495.77     37.79 o 
   5  28   0       15.52       34.16     12.82 o 
   6  28   0        6.22        2.70     17.53 o 
   7  28   0      260.80      219.53     76.82 o 
   1  29   0       38.64      114.12     22.71 o 
   2  29   0     1500.02     1576.32     46.55 o 
   3  29   0      295.15      294.67     21.18 o 
   4  29   0      718.78      657.74     29.60 o 
   5  29   0      495.90      533.56     27.20 o 
   6  29   0      497.20      467.03     37.39 o 
   7  29   0      355.55      320.96     49.93 o 
   0  30   0       65.88       96.94     31.32 o 
   1  30   0       14.39       14.35     12.61 o 
   2  30   0      122.85      143.80     27.75 o 
   3  30   0      124.86      113.69     15.73 o 
   4  30   0       23.36       33.98     12.98 o 
   5  30   0       21.64       -1.73     15.56 o 
   6  30   0       36.04       45.24     20.46 o 
   7  30   0        4.81       36.29     32.67 o 
   1  31   0        2.25       19.21     12.91 o 
   2  31   0      426.03      461.88     24.81 o 
   3  31   0      613.54      621.42     29.00 o 
   4  31   0      457.89      425.28     25.96 o 
   5  31   0      496.88      598.99     38.46 o 
   6  31   0      716.78      621.50     50.71 o 
   0  32   0     2646.85     2585.21    128.76 o 
   1  32   0     3210.33     3399.88    109.84 o 
   2  32   0     3327.83     3108.05     64.82 o 
   3  32   0      505.02      538.77     32.82 o 
   4  32   0      232.73      247.73     26.00 o 
   5  32   0      168.38      204.25     26.19 o 
   6  32   0       39.71       60.42     31.36 o 
   1  33   0        0.42       75.65     32.25 o 
   2  33   0      151.76      146.90     17.22 o 
   3  33   0       64.56       69.49     14.89 o 
   4  33   0      638.79      610.18     72.66 o 
   5  33   0      287.45      231.69     28.08 o 
   6  33   0      262.83      294.94     76.64 o 
   0  34   0      204.99      302.21     52.99 o 
   1  34   0      106.36       97.40     32.49 o 
   2  34   0        0.08       -4.36     10.95 o 
   3  34   0      111.18       42.72     16.53 o 
   4  34   0       18.22        5.30     15.88 o 
   5  34   0       90.25      126.95     28.92 o 
   6  34   0       25.18       21.99     47.05 o 
   1  35   0       92.89      151.96     20.47 o 
   2  35   0      806.11      847.64     34.20 o 
   3  35   0      698.68      664.83     45.72 o 
   4  35   0      270.84      298.38     29.76 o 
   5  35   0      758.64      763.70     53.23 o 
   6  35   0      488.69      473.84     57.81 o 
   0  36   0      923.31     1057.68     87.41 o 
   1  36   0     2349.77     2317.65    115.18 o 
   2  36   0     1106.56     1102.93     38.53 o 
   3  36   0      459.01      503.29     34.35 o 
   4  36   0      202.97      214.02     31.40 o 
   5  36   0      181.15      171.39     30.95 o 
   6  36   0       35.54       97.19     54.35 o 
   1  37   0      863.92     1014.33     51.70 o 
   2  37   0      103.02      139.25     21.35 o 
   3  37   0      177.42      205.09     25.02 o 
   4  37   0      331.38      293.58     35.26 o 
   5  37   0      567.47      506.39     46.91 o 
   0  38   0      236.14      201.68     48.78 o 
   1  38   0      366.51      388.27     32.45 o 
   2  38   0       59.82       63.33     20.43 o 
   3  38   0        9.96        9.50     19.70 o 
   4  38   0        4.28       12.71     21.95 o 
   5  38   0       52.61       55.64     33.50 o 
   1  39   0       53.10       51.86     21.35 o 
   2  39   0       37.42       28.94     20.65 o 
   3  39   0      230.61      214.64     31.50 o 
   4  39   0      475.62      573.94     47.99 o 
   5  39   0      397.22      471.65     58.80 o 
   0  40   0      822.74      947.37     90.26 o 
   1  40   0     1239.08     1225.64     54.82 o 
   2  40   0      870.64      960.31     52.45 o 
   3  40   0      333.70      271.23     34.79 o 
   4  40   0        7.66       34.35     24.44 o 
   1  41   0        0.51      102.52     38.01 o 
   2  41   0       50.36      107.05     30.89 o 
   3  41   0      290.07      301.26    107.59 o 
   4  41   0      336.43      335.01     41.63 o 
   0  42   0      220.73      155.63     51.63 o 
   1  42   0        2.17        8.62     26.06 o 
   2  42   0       36.17       55.34     43.95 o 
   3  42   0        4.58       -4.65     29.55 o 
   4  42   0       69.76      112.85     37.42 o 
   1  43   0       45.70      122.32     50.27 o 
   2  43   0      238.68      222.60     59.55 o 
   3  43   0      270.17      222.69     43.60 o 
   0  44   0      600.28      621.14     85.18 o 
   1  44   0      380.14      450.78     77.26 o 
   2  44   0      434.52      495.60     82.21 o 
   3  44   0      257.82      126.53     55.84 o 
   1  45   0        8.04      -17.46     41.97 o 
   2  45   0       47.91       19.19     45.56 o 
   1  46   0        3.87       26.37     46.43 o 
   2  46   0        0.06        7.18     43.58 o 
  -9   1   1      642.37      666.65     67.04 o 
  -8   1   1      578.41      541.45     51.49 o 
  -7   1   1      218.87      206.04     16.52 o 
  -6   1   1      705.88      779.53     22.92 o 
  -5   1   1       20.74       36.71      6.51 o 
  -4   1   1    14739.70    15342.49    203.47 o 
  -3   1   1     6173.86     6256.65     76.36 o 
  -2   1   1     4998.22     5297.45     72.83 o 
  -1   1   1    43802.98    45821.51    816.49 o 
   0   1   1    36374.77    37075.63    447.89 o 
   1   1   1    17184.86    17408.67    200.62 o 
   2   1   1     3299.47     3147.86     36.82 o 
   3   1   1     3651.60     3679.52     42.81 o 
   4   1   1       93.92       95.54      8.99 o 
   5   1   1        0.29        7.09      8.41 o 
   6   1   1       41.93       81.66     17.60 o 
   7   1   1      284.72      304.49     55.71 o 
   8   1   1      787.95      850.98     74.12 o 
  -9   2   1      418.12      459.35    105.55 o 
  -8   2   1     1083.64     1120.32     58.85 o 
  -7   2   1     3043.77     2990.02     68.76 o 
  -6   2   1     6213.71     6170.63     86.77 o 
  -5   2   1     6788.11     6932.19     82.83 o 
  -4   2   1     6758.29     6528.16     69.34 o 
  -3   2   1     2306.15     2036.48     32.59 o 
  -2   2   1       19.52       23.68      6.03 o 
  -1   2   1        1.03       -0.23      3.07 o 
   0   2   1     1217.62     1118.27     15.17 o 
   1   2   1     4361.32     4407.30     48.29 o 
   2   2   1     8288.46     8507.26     86.88 o 
   3   2   1    31510.15    32187.06    312.58 o 
   4   2   1     7642.00     7542.16    103.00 o 
   5   2   1     3233.27     3071.77     95.14 o 
   6   2   1     7367.18     7294.75    138.28 o 
   7   2   1     2594.01     2522.80    171.53 o 
   8   2   1      636.39      836.33    109.75 o 
  -9   3   1      427.04      388.83     54.78 o 
  -8   3   1      154.65      177.27     24.74 o 
  -7   3   1       14.70       38.13     14.46 o 
  -6   3   1      646.97      636.47     21.04 o 
  -5   3   1        6.41       28.07      6.33 o 
  -4   3   1      189.68      132.28      7.14 o 
  -3   3   1     1457.49     1504.05     21.99 o 
  -2   3   1    11785.75    12241.03    155.92 o 
  -1   3   1    20918.74    21879.33    300.50 o 
   0   3   1    21836.73    22962.06    255.83 o 
   1   3   1       16.30       22.85      5.51 o 
   2   3   1     3796.90     3668.77     45.73 o 
   3   3   1     2663.78     2580.21     36.90 o 
   4   3   1      300.57      313.06     15.16 o 
   5   3   1      206.20      237.69     17.49 o 
   6   3   1       12.10       62.73     17.27 o 
   7   3   1       33.27       19.06     19.93 o 
   8   3   1      463.64      494.58     60.02 o 
  -9   4   1       56.05       40.91     31.65 o 
  -8   4   1       83.76       71.07     19.76 o 
  -7   4   1        4.59        2.65     12.39 o 
  -6   4   1       17.20       30.72      8.54 o 
  -5   4   1       27.10       21.81      5.90 o 
  -4   4   1      624.48      649.95     13.49 o 
  -3   4   1        0.20        1.19      3.05 o 
  -2   4   1      526.44      526.03     10.78 o 
  -1   4   1     1818.10     1733.11     29.64 o 
   0   4   1       14.33       -2.52      2.52 o 
   1   4   1       43.44       49.51      7.77 o 
   2   4   1      743.33      761.30     12.89 o 
   3   4   1     3321.83     3607.92     44.24 o 
   4   4   1       96.54      100.69     11.24 o 
   5   4   1      264.25      265.69     19.85 o 
   6   4   1        8.95       19.94     14.97 o 
   7   4   1       45.97       35.52     18.26 o 
   8   4   1       66.96       86.14     37.48 o 
  -9   5   1      585.25      613.10     53.90 o 
  -8   5   1      860.57      847.67     43.73 o 
  -7   5   1      723.27      707.74     43.41 o 
  -6   5   1      141.66      186.48     16.58 o 
  -5   5   1      118.67      146.28     10.79 o 
  -4   5   1     3085.50     3041.36     37.99 o 
  -3   5   1     6162.95     5979.65     68.07 o 
  -2   5   1     1940.56     1994.34     31.20 o 
  -1   5   1    12662.17    13292.13    283.03 o 
   0   5   1    15875.67    16407.00    212.92 o 
   1   5   1    26393.57    27280.81    259.86 o 
   2   5   1     5514.31     5427.07     55.74 o 
   3   5   1      388.25      385.19     11.56 o 
   4   5   1      560.36      578.03     23.88 o 
   5   5   1       31.57       29.25     12.67 o 
   6   5   1       15.89       28.29     14.86 o 
   7   5   1      668.35      610.17     38.67 o 
   8   5   1      328.74      303.96     61.04 o 
  -9   6   1      111.55      159.88     64.57 o 
  -8   6   1      975.29      978.10     79.14 o 
  -7   6   1     5962.16     6070.66    110.07 o 
  -6   6   1     4924.47     4822.19    102.58 o 
  -5   6   1     6428.02     6321.25     76.69 o 
  -4   6   1     3944.66     3938.96     52.51 o 
  -3   6   1    17984.43    18500.76    214.90 o 
  -2   6   1     9885.05    10054.68    116.81 o 
  -1   6   1      668.85      547.35     17.19 o 
   0   6   1      985.73      902.09     26.16 o 
   1   6   1    31712.63    33826.57    321.19 o 
   2   6   1    18490.21    18926.91    183.43 o 
   3   6   1     6438.71     6021.83     67.70 o 
   4   6   1     9202.16     8920.74    124.51 o 
   5   6   1     4285.68     4146.80     87.76 o 
   6   6   1     1666.50     1595.13     57.31 o 
   7   6   1     1365.70     1396.84     52.92 o 
   8   6   1      458.84      377.51     56.06 o 
  -9   7   1      319.74      285.56     33.54 o 
  -8   7   1      191.67      183.90     26.03 o 
  -7   7   1      371.40      404.61     38.72 o 
  -6   7   1       96.98      108.93     17.95 o 
  -5   7   1     1358.78     1464.58     27.13 o 
  -4   7   1     1262.96     1159.51     24.22 o 
  -3   7   1     5993.68     5671.49     65.23 o 
  -2   7   1      991.47      917.82     15.08 o 
  -1   7   1    29902.76    29303.24    844.49 o 
   0   7   1    36899.20    38627.16    637.32 o 
   1   7   1      100.61      156.67      5.86 o 
   2   7   1     2606.52     2495.28     29.87 o 
   3   7   1       46.19       33.60      5.01 o 
   4   7   1       19.73       26.37      8.09 o 
   5   7   1       98.65      136.99     17.87 o 
   6   7   1      576.86      627.90     35.64 o 
   7   7   1       25.61       19.74     17.90 o 
   8   7   1      333.74      352.32     42.04 o 
  -9   8   1       85.45       56.66     23.36 o 
  -8   8   1        6.02       12.32     17.38 o 
  -7   8   1      119.09       86.84     19.58 o 
  -6   8   1     2769.45     2691.80     73.86 o 
  -5   8   1      123.37      116.66     10.85 o 
  -4   8   1      563.54      521.29     16.72 o 
  -3   8   1      292.56      291.33      9.92 o 
  -2   8   1        1.55        0.08      2.88 o 
  -1   8   1    37962.74    37190.04    760.21 o 
   0   8   1    64324.91    67915.91    969.23 o 
   1   8   1       49.10       58.08      3.90 o 
   2   8   1      251.42      277.53      7.69 o 
   3   8   1      793.77      843.16     13.14 o 
   4   8   1      157.49      201.45     21.84 o 
   5   8   1      332.08      315.27     24.67 o 
   6   8   1      260.32      227.77     24.41 o 
   7   8   1      347.94      292.58     36.22 o 
   8   8   1       84.45       43.51     23.69 o 
  -9   9   1      306.89      258.04     33.48 o 
  -8   9   1      627.75      566.84     38.91 o 
  -7   9   1      381.23      402.35     30.92 o 
  -6   9   1      479.57      469.74     30.77 o 
  -5   9   1     1658.13     1626.42     37.57 o 
  -4   9   1      281.83      255.15     12.71 o 
  -3   9   1     8718.60     9197.06    100.79 o 
  -2   9   1    15654.78    15650.44    192.68 o 
  -1   9   1      227.85      249.89     14.60 o 
   0   9   1    25577.00    26264.09    536.40 o 
   1   9   1    37527.00    38854.06    435.12 o 
   2   9   1     8352.88     8629.34     93.10 o 
   3   9   1       21.15        9.85      3.80 o 
   4   9   1      145.97      135.09     15.69 o 
   5   9   1        3.36       31.89     13.42 o 
   6   9   1      112.23      112.87     20.19 o 
   7   9   1      159.40      216.28     26.83 o 
   8   9   1      237.16      288.24     29.72 o 
  -9  10   1      719.88      787.73     43.81 o 
  -8  10   1      899.01      990.62     68.25 o 
  -7  10   1     1383.94     1401.74     51.84 o 
  -6  10   1     8035.63     7883.58    129.96 o 
  -5  10   1     8445.74     8267.62    153.39 o 
  -4  10   1     8625.70     8749.13     94.99 o 
  -3  10   1     7954.03     8544.92     82.99 o 
  -2  10   1     3598.65     3694.35     48.57 o 
  -1  10   1      187.54      205.82     14.45 o 
   0  10   1     4924.43     4846.84     90.03 o 
   1  10   1    13907.84    14514.66    168.20 o 
   2  10   1    48732.35    50862.77    505.32 o 
   3  10   1    10810.76    10807.18    102.15 o 
   4  10   1     4402.37     4510.16     80.16 o 
   5  10   1     9352.11     8935.53    142.65 o 
   6  10   1     2694.96     2530.77     76.84 o 
   7  10   1     1908.39     1888.13     55.63 o 
   8  10   1      526.63      562.31     38.34 o 
  -9  11   1      647.05      717.49     52.85 o 
  -8  11   1      354.70      312.94     27.91 o 
  -7  11   1      444.21      426.79     33.57 o 
  -6  11   1       58.31       76.29     14.63 o 
  -5  11   1     1713.61     1777.55     36.90 o 
  -4  11   1     6726.13     7172.59     80.11 o 
  -3  11   1     6242.57     6374.50     67.51 o 
  -2  11   1    10802.45    11242.93    131.50 o 
  -1  11   1     8713.05     8609.14    153.50 o 
   0  11   1      316.68      360.47     22.72 o 
   1  11   1     2776.78     2735.48     37.92 o 
   2  11   1       86.66       69.19      5.73 o 
   3  11   1     2172.19     2028.37     27.87 o 
   4  11   1      672.73      590.40     36.48 o 
   5  11   1      533.30      549.19     28.08 o 
   6  11   1     1247.26     1153.93     40.90 o 
   7  11   1      308.92      302.46     28.72 o 
   8  11   1      357.20      399.89     34.23 o 
  -9  12   1        4.38       -0.57     21.85 o 
  -8  12   1       10.18       16.66     16.66 o 
  -7  12   1        1.85        7.52     13.15 o 
  -6  12   1      131.07      107.48     22.88 o 
  -5  12   1      105.83      115.01     11.75 o 
  -4  12   1       76.43      101.12      9.87 o 
  -3  12   1        1.96        1.31      3.55 o 
  -2  12   1     1012.94     1093.31     21.66 o 
  -1  12   1    19259.42    19629.30    335.96 o 
   0  12   1       81.53       83.54     16.71 o 
   1  12   1     1478.32     1470.54     26.06 o 
   2  12   1      109.94      101.02      7.59 o 
   3  12   1       63.78       79.10      7.13 o 
   4  12   1        5.07       17.40      9.33 o 
   5  12   1     1376.25     1235.85     45.60 o 
   6  12   1       26.15       26.61     14.02 o 
   7  12   1        0.39       16.83     15.27 o 
   8  12   1        0.18       16.34     20.62 o 
  -9  13   1      172.83      103.48     30.52 o 
  -8  13   1      403.92      421.90     31.56 o 
  -7  13   1      241.66      199.52     21.86 o 
  -6  13   1        3.93       41.21     11.91 o 
  -5  13   1     2396.78     2288.34     43.74 o 
  -4  13   1      127.13      121.48     11.55 o 
  -3  13   1      308.98      257.45      9.51 o 
  -2  13   1     9657.20     9749.02    124.28 o 
  -1  13   1     1373.65     1215.73     65.76 o 
   0  13   1    10343.40    10601.99    231.72 o 
   1  13   1    11305.83    10985.98    139.21 o 
   2  13   1     2117.31     1957.97     31.25 o 
   3  13   1     1643.91     1680.81     26.94 o 
   4  13   1      688.39      768.36     36.20 o 
   5  13   1      136.38      122.77     16.23 o 
   6  13   1      696.51      676.23     34.13 o 
   7  13   1      638.46      607.01     35.97 o 
   8  13   1      364.95      371.80     45.21 o 
  -9  14   1      419.67      485.78     46.25 o 
  -8  14   1     1618.31     1577.23     52.75 o 
  -7  14   1     2989.81     2878.30     67.82 o 
  -6  14   1     5745.59     5606.70     92.48 o 
  -5  14   1     3436.95     3539.75     62.96 o 
  -4  14   1     4569.24     4626.75    126.43 o 
  -3  14   1     3052.43     2963.67     41.12 o 
  -2  14   1     2881.03     3032.20     46.38 o 
  -1  14   1       87.78      115.06     37.95 o 
   0  14   1     1445.94     1626.49     49.85 o 
   1  14   1    20981.42    21563.63    263.39 o 
   2  14   1     7131.21     7042.29     85.39 o 
   3  14   1     4251.43     4061.02     60.66 o 
   4  14   1     4666.99     4602.21     77.09 o 
   5  14   1     3652.58     3512.00     80.58 o 
   6  14   1     2748.85     2635.39     64.10 o 
   7  14   1      671.88      732.38     39.17 o 
   8  14   1      525.68      521.55     42.87 o 
  -9  15   1      300.37      230.96     38.51 o 
  -8  15   1      316.67      315.60     29.33 o 
  -7  15   1       29.62       32.91     14.80 o 
  -6  15   1       23.05       46.27     12.46 o 
  -5  15   1      263.51      264.67     19.87 o 
  -4  15   1     1260.89     1182.31     22.96 o 
  -3  15   1      389.97      384.61     16.55 o 
  -2  15   1     1996.25     1953.50     34.09 o 
  -1  15   1      961.76      716.33     58.75 o 
   0  15   1     7068.78     6786.61    157.29 o 
   1  15   1    25725.88    26889.03    326.71 o 
   2  15   1      704.77      677.90     20.41 o 
   3  15   1     1199.02     1173.51     35.76 o 
   4  15   1      567.20      577.79     27.56 o 
   5  15   1       42.75       41.71     14.24 o 
   6  15   1      155.37      158.57     33.51 o 
   7  15   1      556.76      476.22     36.59 o 
   8  15   1      315.37      395.52     65.88 o 
  -9  16   1        0.66      -22.51     22.67 o 
  -8  16   1       19.47       -2.71     17.31 o 
  -7  16   1      136.02       94.18     20.43 o 
  -6  16   1     1687.15     1526.73     44.53 o 
  -5  16   1      798.18      751.98     29.58 o 
  -4  16   1        3.10        2.97      4.44 o 
  -3  16   1        1.45        1.24      4.57 o 
  -2  16   1     1029.13     1143.39     24.85 o 
  -1  16   1      107.96      194.81     14.65 o 
   0  16   1       12.14        5.39      7.60 o 
   1  16   1      142.61      156.92     16.26 o 
   2  16   1     1033.19     1189.36     27.42 o 
   3  16   1      304.70      314.80     19.12 o 
   4  16   1      386.59      433.89     30.11 o 
   5  16   1      623.26      489.19     30.98 o 
   6  16   1       32.81       21.37     15.14 o 
   7  16   1       30.26       14.32     17.38 o 
   8  16   1       36.81       30.74     26.69 o 
  -8  17   1      132.92       83.69     21.69 o 
  -7  17   1       67.28       83.68     20.21 o 
  -6  17   1      209.78      214.01     23.23 o 
  -5  17   1     1516.80     1486.21     40.79 o 
  -4  17   1     1665.19     1695.80     32.58 o 
  -3  17   1     2002.20     1952.72     31.75 o 
  -2  17   1     1925.82     2040.04     36.37 o 
  -1  17   1    18263.94    18511.17    322.83 o 
   0  17   1    13357.85    13302.37    291.94 o 
   1  17   1    11123.41    11008.89    174.03 o 
   2  17   1     5854.57     5781.23     84.78 o 
   3  17   1      416.85      415.26     21.45 o 
   4  17   1       85.32       78.11     10.26 o 
   5  17   1      167.63      191.92     23.09 o 
   6  17   1      227.96      234.72     25.83 o 
   7  17   1      241.65      193.50     25.99 o 
   8  17   1      296.26      278.93     43.19 o 
  -8  18   1     1308.73     1398.48     57.48 o 
  -7  18   1     2746.08     2669.34     73.43 o 
  -6  18   1     3539.51     3555.80     95.78 o 
  -5  18   1     2303.71     2178.38     51.73 o 
  -4  18   1     3547.04     3660.95     56.52 o 
  -3  18   1     1864.33     1698.02     32.08 o 
  -2  18   1       76.22       51.72      7.55 o 
  -1  18   1        3.51        0.83      7.08 o 
   0  18   1      821.40     1019.81     52.06 o 
   1  18   1     6762.14     6688.17    113.25 o 
   2  18   1     4556.57     4283.60     95.89 o 
   3  18   1     9597.77     9451.58    146.76 o 
   4  18   1     5596.68     5552.02    110.39 o 
   5  18   1     2184.35     2097.88     59.81 o 
   6  18   1     1254.87     1229.42     53.20 o 
   7  18   1      595.73      702.68     56.38 o 
   8  18   1      399.88      448.83     50.23 o 
  -8  19   1      362.94      430.67     36.76 o 
  -7  19   1        5.29       13.72     15.66 o 
  -6  19   1       37.04       32.05     16.31 o 
  -5  19   1       73.82       99.37     14.91 o 
  -4  19   1      672.73      663.34     20.53 o 
  -3  19   1     5915.24     6126.26     82.98 o 
  -2  19   1     4172.88     4298.37     64.60 o 
  -1  19   1     2231.69     2022.83     51.26 o 
   0  19   1     9180.09     9124.45    210.03 o 
   1  19   1     4269.67     4179.97     91.57 o 
   2  19   1     1372.25     1407.40     37.63 o 
   3  19   1      257.15      289.05     19.57 o 
   4  19   1       12.65       23.31      9.44 o 
   5  19   1       76.41       47.78     17.56 o 
   6  19   1       74.02       27.66     16.97 o 
   7  19   1      415.03      437.71     36.99 o 
   8  19   1      130.06      120.98     31.39 o 
  -8  20   1       38.99       36.12     20.61 o 
  -7  20   1       52.53       46.68     17.49 o 
  -6  20   1        4.32       -2.92     12.99 o 
  -5  20   1      440.99      415.85     25.82 o 
  -4  20   1      206.66      220.15     13.41 o 
  -3  20   1      233.02      230.17     13.95 o 
  -2  20   1       11.49       25.03     10.09 o 
  -1  20   1      594.13      741.00     36.83 o 
   1  20   1       28.85       59.20     16.71 o 
   2  20   1       24.26       22.04      9.19 o 
   3  20   1       18.34       12.05     14.78 o 
   4  20   1       14.80       25.15      9.61 o 
   5  20   1       13.26       -0.23     13.71 o 
   6  20   1        0.04       -0.89     14.53 o 
   7  20   1        8.54      -14.39     18.07 o 
  -8  21   1      177.46      206.25     50.11 o 
  -7  21   1        4.13        1.51     15.62 o 
  -6  21   1      390.60      309.51     27.56 o 
  -5  21   1       19.84       24.24     13.36 o 
  -4  21   1      531.36      561.11     19.98 o 
  -3  21   1     1285.13     1225.08     27.52 o 
  -2  21   1     1366.78     1330.22     32.24 o 
  -1  21   1     9902.94     9084.75    567.86 o 
   0  21   1     5222.59     4997.84    103.71 o 
   1  21   1     2995.52     3029.58     62.27 o 
   2  21   1     3778.58     3721.91     75.80 o 
   3  21   1     1094.20     1056.55     36.34 o 
   4  21   1       10.66       14.05      9.44 o 
   5  21   1       11.39        4.53     16.15 o 
   6  21   1       33.51       23.85     16.55 o 
   7  21   1      197.03      129.79     25.18 o 
  -8  22   1      598.35      727.63    100.84 o 
  -7  22   1     1312.48     1250.53     51.36 o 
  -6  22   1     2167.62     2043.39     60.87 o 
  -5  22   1     6357.25     6210.32    145.66 o 
  -4  22   1     2769.72     2804.62     48.94 o 
  -3  22   1      903.42      868.89     23.17 o 
  -2  22   1     1456.21     1486.46     35.12 o 
  -1  22   1     2006.03     2178.92     47.09 o 
   0  22   1      100.15      203.79     28.60 o 
   1  22   1      663.68      657.82     25.47 o 
   2  22   1     4496.45     4660.77     90.11 o 
   3  22   1     4770.76     4577.16     92.57 o 
   4  22   1     2845.50     2682.00     56.71 o 
   5  22   1     3085.49     2975.99    117.82 o 
   6  22   1     2117.74     2115.38     65.68 o 
   7  22   1      795.85      744.62     46.93 o 
  -8  23   1      134.39      143.14     38.83 o 
  -7  23   1       26.31       36.69     18.78 o 
  -6  23   1        1.47      -12.98     12.98 o 
  -5  23   1      271.71      283.98     31.06 o 
  -4  23   1      652.75      667.64     24.27 o 
  -3  23   1     1518.23     1416.47     43.48 o 
  -2  23   1     1786.24     1647.14     42.35 o 
  -1  23   1     7243.51     7445.73    124.49 o 
   0  23   1     4848.10     4887.39     87.74 o 
   1  23   1       30.78       20.74      9.53 o 
   2  23   1     1339.23     1295.57     59.49 o 
   3  23   1        3.71       16.04     11.72 o 
   4  23   1        2.81       17.27     10.41 o 
   5  23   1       15.99       35.39     17.41 o 
   6  23   1        3.63       14.14     16.77 o 
   7  23   1       66.09       35.71     25.02 o 
  -8  24   1       63.92       43.88     49.28 o 
  -7  24   1       54.68       44.99     24.54 o 
  -6  24   1        3.05       -9.63     13.93 o 
  -5  24   1       98.32       86.63     12.32 o 
  -4  24   1      123.19      133.18     14.21 o 
  -3  24   1      157.72      130.67     13.88 o 
  -2  24   1      411.47      469.12     25.21 o 
  -1  24   1      115.59      152.53     28.23 o 
   0  24   1      158.89      252.65     25.76 o 
   1  24   1       82.00       60.15     12.04 o 
   2  24   1      130.80      200.93     18.68 o 
   3  24   1       19.65       44.49     13.75 o 
   4  24   1       43.16       20.35     10.96 o 
   5  24   1      164.13      130.15     13.33 o 
   6  24   1        8.03        4.22     16.87 o 
   7  24   1        8.71       15.48     24.66 o 
  -8  25   1      111.91      141.96     38.95 o 
  -7  25   1        9.08       -8.12     31.65 o 
  -6  25   1        0.64      -13.37     13.37 o 
  -5  25   1      418.42      392.99     21.25 o 
  -4  25   1     1883.66     1757.69     43.12 o 
  -3  25   1      806.27      820.28     27.63 o 
  -2  25   1     3017.66     3109.93     93.53 o 
  -1  25   1     3055.74     2977.19     62.69 o 
   0  25   1     3845.04     3912.73     88.83 o 
   1  25   1     5655.45     5601.58    103.15 o 
   2  25   1     5151.96     4916.67     96.33 o 
   3  25   1     1380.53     1325.70     43.35 o 
   4  25   1        0.89       20.39     11.37 o 
   5  25   1       65.46       55.07     11.76 o 
   6  25   1        0.48       -4.48     17.13 o 
   7  25   1      395.85      390.86     54.51 o 
  -8  26   1      476.59      549.40     74.90 o 
  -7  26   1     1279.24     1157.80     89.72 o 
  -6  26   1     1138.58     1134.88     48.04 o 
  -5  26   1     3618.12     3335.72     66.80 o 
  -4  26   1     2112.96     1930.83     50.66 o 
  -3  26   1      424.14      503.62     32.74 o 
  -2  26   1     1057.85     1078.89     36.83 o 
  -1  26   1     1341.40     1399.01     38.81 o 
   0  26   1      273.55      342.49     24.04 o 
   1  26   1      318.01      337.01     21.75 o 
   2  26   1     2012.54     2030.68     53.34 o 
   3  26   1     2958.60     2952.32     70.80 o 
   4  26   1     4682.65     4468.03     92.47 o 
   5  26   1     2232.69     2200.20     51.69 o 
   6  26   1     1313.05     1286.10     67.39 o 
   7  26   1      944.26      970.82    101.16 o 
  -7  27   1       75.15       72.53     26.77 o 
  -6  27   1       57.88       45.10     18.28 o 
  -5  27   1       18.58       28.89     11.30 o 
  -4  27   1      435.17      473.09     24.37 o 
  -3  27   1      799.15      806.17     28.99 o 
  -2  27   1      437.19      402.85     46.52 o 
  -1  27   1     2151.64     2298.97     53.86 o 
   0  27   1     1821.54     1755.04     52.44 o 
   1  27   1     1555.69     1647.87     45.29 o 
   2  27   1     2114.13     2051.81     54.66 o 
   3  27   1      464.30      435.51     28.98 o 
   4  27   1       92.38      127.40     21.01 o 
   5  27   1        7.99       29.99     12.39 o 
   6  27   1       27.40       24.31     19.11 o 
   7  27   1       22.07       66.87     27.14 o 
  -7  28   1       10.68        0.91     26.40 o 
  -6  28   1       13.16       13.04     20.37 o 
  -5  28   1      437.84      410.29     23.42 o 
  -4  28   1       49.73       59.04     12.96 o 
  -3  28   1       45.11       36.18     11.16 o 
  -2  28   1      589.76      555.26     28.84 o 
  -1  28   1       60.98       98.68     14.14 o 
   0  28   1       20.60       54.57     14.31 o 
   1  28   1     1369.55     1371.53     41.15 o 
   2  28   1       22.86       19.59     12.21 o 
   3  28   1       34.22       16.03     12.88 o 
   4  28   1      281.91      274.50     23.67 o 
   5  28   1        0.99      -11.50     11.50 o 
   6  28   1        9.95       -0.48     20.73 o 
   7  28   1       14.02      -15.35     24.14 o 
  -7  29   1       37.10       65.33     39.62 o 
  -6  29   1       27.16       49.75     22.57 o 
  -5  29   1      803.42      673.14     33.22 o 
  -4  29   1      437.69      398.40     23.77 o 
  -3  29   1      603.07      665.47     28.05 o 
  -2  29   1     1893.99     1884.59     63.72 o 
  -1  29   1     1188.18     1284.95     46.40 o 
   0  29   1     1081.92     1061.15     35.29 o 
   1  29   1      815.83      847.36     33.07 o 
   2  29   1      842.16      904.09     37.53 o 
   3  29   1      292.83      286.79     24.69 o 
   4  29   1       40.62       54.77     13.95 o 
   5  29   1        6.84        3.87     16.65 o 
   6  29   1       45.92       42.73     21.69 o 
  -7  30   1      551.13      539.81     82.27 o 
  -6  30   1     1365.55     1278.17     98.05 o 
  -5  30   1      892.30      832.26     53.61 o 
  -4  30   1     1077.29      992.57     38.37 o 
  -3  30   1     1631.97     1541.75     41.46 o 
  -2  30   1     1651.92     1646.67     46.94 o 
  -1  30   1      650.67      685.51     36.05 o 
   0  30   1       25.71       73.15     16.53 o 
   1  30   1      197.70      261.89     24.43 o 
   2  30   1      613.10      626.40     32.85 o 
   3  30   1      949.99      990.54     35.38 o 
   4  30   1     1682.08     1610.86     45.85 o 
   5  30   1     1187.59     1282.42     53.75 o 
   6  30   1      697.89      729.22     86.35 o 
  -7  31   1       77.40       46.40     31.35 o 
  -6  31   1        1.38        5.27     21.59 o 
  -5  31   1      114.32      153.28     39.25 o 
  -4  31   1      224.54      205.97     29.01 o 
  -3  31   1      326.13      289.97     21.21 o 
  -2  31   1     1641.96     1625.97     47.09 o 
  -1  31   1     1489.12     1520.69     52.60 o 
   0  31   1     1334.30     1262.09     47.33 o 
   1  31   1     1876.62     1833.75     51.25 o 
   2  31   1      321.82      270.09     24.54 o 
   3  31   1      655.51      606.03     29.38 o 
   4  31   1       70.17       62.13     18.74 o 
   5  31   1        8.10       20.27     19.73 o 
   6  31   1       65.17       75.22     26.33 o 
  -7  32   1        2.75       -3.19     29.66 o 
  -6  32   1       54.05       52.13     25.27 o 
  -5  32   1       44.85       40.39     20.59 o 
  -4  32   1       34.19       37.13     13.77 o 
  -3  32   1        0.67       38.43     12.62 o 
  -2  32   1      186.70      241.54     25.38 o 
  -1  32   1      434.67      523.73     37.27 o 
   0  32   1       87.69      108.92     16.40 o 
   1  32   1       40.86      116.31     25.75 o 
   2  32   1      115.94       72.28     16.43 o 
   3  32   1       12.70       22.82     12.81 o 
   4  32   1       35.43       32.65     17.64 o 
   5  32   1        0.83        0.39     18.34 o 
   6  32   1        0.24       -6.30     24.72 o 
  -7  33   1       93.42      113.41     54.10 o 
  -6  33   1        0.56      -10.54     22.98 o 
  -5  33   1      226.71      235.71     32.07 o 
  -4  33   1      263.96      285.83     25.53 o 
  -3  33   1     1400.27     1355.69     40.85 o 
  -2  33   1     2124.26     2138.45     57.35 o 
  -1  33   1      776.13      934.27     43.03 o 
   0  33   1     2461.11     2477.23     78.20 o 
   1  33   1     4389.67     4445.43    100.75 o 
   2  33   1      736.75      880.37     39.47 o 
   3  33   1       36.53       54.82     16.14 o 
   4  33   1       32.91        2.24     16.09 o 
   5  33   1       18.20        2.18     19.03 o 
   6  33   1       23.00       32.40     26.63 o 
  -6  34   1      939.92     1026.67     75.24 o 
  -5  34   1     1201.61     1258.13     83.02 o 
  -4  34   1     1105.44     1213.49     58.05 o 
  -3  34   1      993.40      967.79     40.25 o 
  -2  34   1      223.00      283.54     24.17 o 
  -1  34   1       65.36       83.14     19.08 o 
   0  34   1        5.37       89.36     23.81 o 
   1  34   1     1582.36     1702.43     51.18 o 
   2  34   1     1171.59     1278.34     46.13 o 
   3  34   1     1653.48     1713.67     56.01 o 
   4  34   1     1180.15     1119.52     51.70 o 
   5  34   1      776.93      806.95     46.92 o 
   6  34   1      545.02      701.24     97.31 o 
  -6  35   1        2.41       26.47     31.86 o 
  -5  35   1       91.56      148.69     34.46 o 
  -4  35   1       39.00       45.04     21.56 o 
  -3  35   1      592.14      602.42     43.59 o 
  -2  35   1     1984.87     1929.84     55.96 o 
  -1  35   1     1066.06      970.55     65.36 o 
   0  35   1      398.37      454.23     44.08 o 
   1  35   1      913.25      960.53     53.79 o 
   2  35   1     1120.59     1194.88     45.06 o 
   3  35   1      370.24      425.08     32.76 o 
   4  35   1       12.40       23.94     19.11 o 
   5  35   1        7.42      -18.55     18.55 o 
  -6  36   1       24.55       28.89     29.66 o 
  -5  36   1       24.97       -3.65     22.33 o 
  -4  36   1       13.23        7.03     19.78 o 
  -3  36   1        0.61       13.46     14.70 o 
  -2  36   1       57.29       82.85     18.07 o 
  -1  36   1        5.75       41.76     17.96 o 
   0  36   1        0.43       32.88     32.38 o 
   1  36   1      205.07      161.52     31.64 o 
   2  36   1       75.24      119.79     24.48 o 
   3  36   1       59.24       42.49     27.72 o 
   4  36   1        3.73       -9.81     20.58 o 
   5  36   1       25.06       44.84     32.04 o 
  -6  37   1        0.05        1.92     31.33 o 
  -5  37   1       16.84       20.46     22.63 o 
  -4  37   1       51.51       61.01     23.36 o 
  -3  37   1      762.87      723.83     45.80 o 
  -2  37   1     1150.14     1217.21     83.01 o 
  -1  37   1     1568.45     1414.75     55.74 o 
   0  37   1     1239.01     1167.76     64.01 o 
   1  37   1     1405.32     1428.10     56.50 o 
   2  37   1      711.47      724.87     33.91 o 
   3  37   1        0.54        3.51     17.13 o 
   4  37   1       45.15       40.40     20.73 o 
   5  37   1       20.88        1.88     30.84 o 
  -5  38   1      816.82      943.65     59.58 o 
  -4  38   1      859.06      881.46     53.31 o 
  -3  38   1      464.28      453.99     49.64 o 
  -2  38   1      245.01      235.54     28.62 o 
  -1  38   1      446.73      547.82     39.18 o 
   0  38   1       17.70       54.11     38.50 o 
   1  38   1      145.17      209.55     46.92 o 
   2  38   1      315.91      372.84     30.96 o 
   3  38   1      484.11      563.80     58.65 o 
   4  38   1      733.81      816.36     47.25 o 
   5  38   1      774.12      656.34     67.60 o 
  -5  39   1        3.76      -33.61     37.58 o 
  -4  39   1        4.05       30.94     26.91 o 
  -3  39   1       47.34       37.49     72.80 o 
  -2  39   1      237.00      212.13     49.34 o 
  -1  39   1       69.98      134.37     30.30 o 
   0  39   1      171.21      243.54     46.68 o 
   1  39   1      536.37      659.46    174.01 o 
   2  39   1      345.06      319.95     52.43 o 
   3  39   1      123.05      135.25     24.47 o 
   4  39   1        8.81       -2.87     25.73 o 
  -5  40   1        5.83       24.72     32.15 o 
  -4  40   1       13.57        3.02     22.84 o 
  -3  40   1        0.35      -21.94     24.60 o 
  -2  40   1       12.75       51.88     27.75 o 
  -1  40   1        0.50        0.79     23.27 o 
   0  40   1        2.92       23.93     24.55 o 
   1  40   1        8.26       41.88     25.01 o 
   2  40   1       49.29       83.38     30.77 o 
   3  40   1       14.69       10.77     20.14 o 
   4  40   1        2.25      -17.40     23.76 o 
  -5  41   1       25.00      113.65     49.52 o 
  -4  41   1      182.19      178.00     38.85 o 
  -3  41   1      259.70      225.26     58.68 o 
  -2  41   1      410.66      405.24     48.32 o 
  -1  41   1     1300.42     1223.68    239.88 o 
   0  41   1      972.14     1218.54     71.07 o 
   1  41   1      342.54      388.68     47.89 o 
   2  41   1      220.12      220.28     39.49 o 
   3  41   1      103.45      166.80     28.07 o 
   4  41   1       32.86       22.97     62.96 o 
  -4  42   1      531.65      525.78     46.17 o 
  -3  42   1      235.55      220.56     53.48 o 
  -2  42   1      290.28      284.12     44.04 o 
  -1  42   1       80.58      154.02     51.26 o 
   0  42   1       75.00      169.99     50.88 o 
   1  42   1      117.43      115.63     33.99 o 
   2  42   1      319.57      331.38     47.54 o 
   3  42   1      449.85      465.09     44.62 o 
  -4  43   1       12.95       25.63     47.67 o 
  -3  43   1      134.75      189.78     59.55 o 
  -2  43   1      328.52      382.93     73.54 o 
  -1  43   1      407.92      424.91     75.03 o 
   0  43   1      219.11      272.50     60.79 o 
   1  43   1      159.33      200.14     40.40 o 
   2  43   1      117.41      150.01     37.28 o 
   3  43   1       38.00       46.06     47.42 o 
  -3  44   1        6.50        7.72     32.04 o 
  -2  44   1        8.24       34.17     47.54 o 
  -1  44   1       71.69       48.90     45.19 o 
   0  44   1       29.27      -16.59     39.37 o 
   1  44   1       43.18      -12.26     38.01 o 
   2  44   1        5.30       34.29     48.04 o 
  -3  45   1      175.78      243.90     70.32 o 
  -2  45   1      213.91      282.28     67.35 o 
  -1  45   1      299.05      285.62     68.22 o 
   0  45   1      384.85      296.89     64.13 o 
   1  45   1      186.73      207.01     60.29 o 
  -2  46   1      127.61      123.31     57.94 o 
  -1  46   1        1.10       36.28     45.07 o 
   0  46   1        3.71       19.69     46.06 o 
  -1  47   1      214.96      198.96     63.39 o 
   0  47   1      242.73      226.44     66.36 o 
  -9   0   2      787.51      751.51     96.07 o 
  -8   0   2      467.87      422.39     46.69 o 
  -7   0   2      311.26      434.33     27.99 o 
  -6   0   2       32.61       45.27     11.56 o 
  -5   0   2     2382.55     2384.50     44.78 o 
  -4   0   2    11025.03    11030.75    161.19 o 
  -3   0   2    13954.36    14746.31    232.26 o 
  -2   0   2      112.80      103.25     13.49 o 
  -1   0   2    86905.02    84645.23   1252.09 o 
   0   0   2      506.84      461.06     13.05 o 
   1   0   2    12551.69    11841.54    191.90 o 
   2   0   2     3284.17     3186.71     53.29 o 
   3   0   2     1635.52     1704.46     37.85 o 
   4   0   2      106.07       94.09     19.10 o 
   5   0   2     3506.15     3553.14    109.42 o 
   6   0   2      343.42      359.04     64.50 o 
   7   0   2      529.17      654.32     90.38 o 
   8   0   2     1052.43     1101.39    121.70 o 
  -9   1   2      240.83      252.59     62.83 o 
  -8   1   2     1429.10     1494.01     42.15 o 
  -7   1   2     7469.39     7662.66     99.03 o 
  -6   1   2     5511.74     5416.17     71.95 o 
  -5   1   2     2139.15     2089.03     28.82 o 
  -4   1   2      565.85      479.91     11.94 o 
  -3   1   2     4369.65     4389.00     54.52 o 
  -2   1   2        5.77        0.47      3.63 o 
  -1   1   2     2427.19     2553.34     34.68 o 
   0   1   2     5316.50     5169.71     59.73 o 
   1   1   2     1833.92     1772.43     22.55 o 
   2   1   2     5536.77     5811.79     57.07 o 
   3   1   2     8862.19     8865.55     90.86 o 
   4   1   2     2821.93     2751.82     66.02 o 
   5   1   2     1801.33     1807.95     50.03 o 
   6   1   2      313.47      270.04     37.01 o 
   7   1   2      330.96      313.52     47.19 o 
   8   1   2       39.93       80.60     39.59 o 
  -9   2   2       10.80       48.24     33.41 o 
  -8   2   2      176.62      171.66     19.04 o 
  -7   2   2      866.19      836.59     46.46 o 
  -6   2   2      168.97      201.18     13.77 o 
  -5   2   2      452.45      484.49     13.23 o 
  -4   2   2       87.79       75.33      5.88 o 
  -3   2   2       13.83       19.11      4.59 o 
  -2   2   2     1265.55     1346.02     30.09 o 
  -1   2   2      158.38      183.80     10.68 o 
   0   2   2    11020.92    11078.02    121.41 o 
   1   2   2      708.27      722.09     12.26 o 
   2   2   2     1141.96     1100.59     18.32 o 
   3   2   2      353.03      370.82     14.44 o 
   4   2   2       75.21      102.46     12.21 o 
   5   2   2      696.47      711.94     51.57 o 
   6   2   2        0.61       12.65     17.84 o 
   7   2   2       49.40       85.03     33.88 o 
   8   2   2       14.23       27.83     35.61 o 
  -9   3   2      449.40      442.33     44.09 o 
  -8   3   2      784.64      805.25     36.79 o 
  -7   3   2      931.25      936.45     28.70 o 
  -6   3   2     2655.64     2614.13     45.57 o 
  -5   3   2      785.49      771.13     16.95 o 
  -4   3   2     1736.35     1510.07     23.69 o 
  -3   3   2     2209.68     2301.16     36.94 o 
  -2   3   2     1406.52     1458.32     31.12 o 
  -1   3   2     8887.71     8534.20    116.33 o 
   0   3   2     4032.37     4360.05     49.84 o 
   1   3   2     6172.00     6358.31     60.36 o 
   2   3   2    10295.93    10574.51    102.96 o 
   3   3   2    10915.36    10691.48    107.43 o 
   4   3   2     3653.37     3445.80     64.07 o 
   5   3   2      386.59      374.02     22.30 o 
   6   3   2      482.39      504.66     38.34 o 
   7   3   2      384.79      401.38     52.22 o 
   8   3   2      130.99      114.96     42.49 o 
  -9   4   2     1036.89     1068.51     62.37 o 
  -8   4   2      814.71      852.55     45.33 o 
  -7   4   2      728.10      743.25     31.15 o 
  -6   4   2      960.38      903.37     24.27 o 
  -5   4   2     4440.87     4504.81     50.53 o 
  -4   4   2    10221.39     9952.20    154.79 o 
  -3   4   2    10099.55    10402.44    117.78 o 
  -2   4   2    10122.11    10224.48    159.48 o 
  -1   4   2    16943.56    17137.14    390.10 o 
   0   4   2    15892.94    17088.61    230.80 o 
   1   4   2      886.39      815.48     11.70 o 
   2   4   2     1977.74     1837.29     24.51 o 
   3   4   2      858.68      836.80     16.67 o 
   4   4   2        0.06       -0.28      7.91 o 
   5   4   2        1.09       19.74     13.45 o 
   6   4   2      202.06      217.51     28.53 o 
   7   4   2      575.27      553.15     59.95 o 
   8   4   2      762.29      607.99     69.78 o 
  -9   5   2      203.18      274.25     30.78 o 
  -8   5   2      876.86      977.63     43.22 o 
  -7   5   2     3400.13     3573.69     73.43 o 
  -6   5   2     2813.52     2864.96     45.28 o 
  -5   5   2     6682.92     6825.41     73.06 o 
  -4   5   2     5462.64     5574.63     62.16 o 
  -3   5   2      263.14      230.20     12.88 o 
  -2   5   2       86.44       87.33      3.37 o 
  -1   5   2     1004.15      994.23     40.55 o 
   0   5   2    65830.88    66746.16    752.95 o 
   1   5   2        7.01        2.50      2.17 o 
   2   5   2     8919.42     8933.89     89.04 o 
   3   5   2     1767.43     1551.17     21.76 o 
   4   5   2      896.81      853.77     27.79 o 
   5   5   2     3232.03     3151.91     74.40 o 
   6   5   2     2917.23     2824.64     74.86 o 
   7   5   2      732.75      769.22     51.17 o 
   8   5   2       59.46      172.70     46.43 o 
  -9   6   2        0.34       23.81     19.49 o 
  -8   6   2        4.95       14.80     15.07 o 
  -7   6   2      177.70      166.92     19.55 o 
  -6   6   2        4.19       12.84      7.73 o 
  -5   6   2     1057.57     1171.84     21.69 o 
  -4   6   2     2176.20     2455.19     34.86 o 
  -3   6   2       37.14       45.96      4.11 o 
  -2   6   2     3496.42     3639.77     49.32 o 
  -1   6   2       17.22       18.40      7.28 o 
   0   6   2        6.51       -2.89      2.89 o 
   1   6   2      544.29      634.07     11.44 o 
   2   6   2     2154.52     2312.01     26.87 o 
   3   6   2     1415.44     1615.46     23.88 o 
   4   6   2        0.60       12.08      8.19 o 
   5   6   2       41.34       63.33     15.70 o 
   6   6   2      173.27      188.52     24.01 o 
   7   6   2        9.49       21.07     21.34 o 
   8   6   2       36.61      -12.88     30.97 o 
  -9   7   2      359.97      339.35     34.74 o 
  -8   7   2     1185.42     1219.58     71.82 o 
  -7   7   2      557.10      604.68     30.35 o 
  -6   7   2     4165.19     4106.13    108.41 o 
  -5   7   2     4985.89     5164.83     64.75 o 
  -4   7   2     7121.22     7206.81     95.65 o 
  -3   7   2     4751.15     5059.53     58.25 o 
  -2   7   2     2377.92     2396.24     42.35 o 
  -1   7   2        0.82       10.22      3.11 o 
   0   7   2     7987.22     8399.93     92.13 o 
   1   7   2     1208.35     1173.74     16.72 o 
   2   7   2     4236.75     4282.45     45.08 o 
   3   7   2     1306.14     1291.84     24.44 o 
   4   7   2     4727.90     4616.81     92.72 o 
   5   7   2     2035.46     1930.06     55.59 o 
   6   7   2     2019.10     1980.47     85.45 o 
   7   7   2      388.51      410.14     40.60 o 
   8   7   2      279.94      261.68     39.82 o 
  -9   8   2      935.12      911.41     56.15 o 
  -8   8   2      352.96      415.97     29.67 o 
  -7   8   2      292.43      307.62     31.43 o 
  -6   8   2     1286.94     1203.09     35.89 o 
  -5   8   2     2004.27     2132.96     33.62 o 
  -4   8   2    11164.36    11615.43    145.92 o 
  -3   8   2     9788.72    10145.76    123.06 o 
  -2   8   2     6849.51     6612.02     95.07 o 
  -1   8   2      427.71      354.27     12.34 o 
   0   8   2    36495.02    37708.36    392.32 o 
   1   8   2    15614.17    15540.62    139.45 o 
   2   8   2     6825.06     6669.53     65.93 o 
   3   8   2     1528.99     1567.85     23.21 o 
   4   8   2      135.13      136.88     16.43 o 
   5   8   2        7.73       33.27     14.29 o 
   6   8   2     2557.48     2653.83     72.92 o 
   7   8   2      733.99      698.42     39.01 o 
   8   8   2      917.09      936.88     82.40 o 
  -9   9   2      163.74      164.96     27.61 o 
  -8   9   2     1127.73     1214.03     44.67 o 
  -7   9   2     3115.15     3129.81     70.02 o 
  -6   9   2     6069.13     6071.12    103.61 o 
  -5   9   2     6559.30     6595.05     78.59 o 
  -4   9   2     7650.20     8107.73    106.64 o 
  -3   9   2     5335.74     5620.10     59.34 o 
  -2   9   2      551.70      541.92     14.64 o 
  -1   9   2     2642.19     2998.20     57.83 o 
   0   9   2       10.42       22.80      3.70 o 
   1   9   2    12598.32    12848.42    120.97 o 
   2   9   2    15067.08    15489.86    147.48 o 
   3   9   2     4464.30     4694.66     57.90 o 
   4   9   2     1448.94     1436.65     38.99 o 
   5   9   2     1912.08     1885.17     49.45 o 
   6   9   2     2476.12     2486.22     82.19 o 
   7   9   2      273.00      333.37     30.99 o 
   8   9   2       88.39       53.49     24.24 o 
  -9  10   2       30.45       40.50     20.60 o 
  -8  10   2       24.40       25.01     15.91 o 
  -7  10   2       44.89       52.98     14.80 o 
  -6  10   2      261.00      260.21     20.32 o 
  -5  10   2        3.21       16.35      7.19 o 
  -4  10   2        0.44        9.64      4.58 o 
  -3  10   2     2139.67     2266.71     28.74 o 
  -2  10   2      654.47      639.00     19.14 o 
  -1  10   2      866.64      878.39     23.35 o 
   0  10   2    28433.56    28944.97    326.21 o 
   1  10   2      238.23      292.77      8.44 o 
   2  10   2      124.79      152.85      7.35 o 
   3  10   2      349.88      333.85     12.16 o 
   4  10   2       31.97       39.96     10.61 o 
   5  10   2      317.76      335.26     24.11 o 
   6  10   2      152.74      189.27     22.36 o 
   7  10   2       52.03       48.13     18.82 o 
   8  10   2       82.45       48.25     23.69 o 
  -9  11   2      702.75      787.19     43.69 o 
  -8  11   2      582.89      563.70     34.21 o 
  -7  11   2     1329.88     1243.31     40.87 o 
  -6  11   2     2168.59     2137.18     51.23 o 
  -5  11   2     5653.98     5545.16     80.27 o 
  -4  11   2     1057.77     1011.41     24.04 o 
  -3  11   2     2652.84     2667.69     33.23 o 
  -2  11   2     2895.13     2944.51     47.56 o 
  -1  11   2      567.58      583.39     18.19 o 
   0  11   2     4267.31     4400.65     73.57 o 
   1  11   2    11006.29    11468.00    119.75 o 
   2  11   2     1892.38     1957.89     27.64 o 
   3  11   2     4041.58     3978.24     61.34 o 
   4  11   2     3765.79     3666.08     71.38 o 
   5  11   2     2495.75     2381.07     80.91 o 
   6  11   2      823.42      840.36     38.84 o 
   7  11   2      501.78      452.84     33.17 o 
   8  11   2      267.90      260.31     34.00 o 
  -9  12   2      693.08      742.21     41.88 o 
  -8  12   2      998.30      918.81     45.64 o 
  -7  12   2      189.86      147.53     17.35 o 
  -6  12   2     1161.09     1172.87     33.15 o 
  -5  12   2      473.60      499.43     18.11 o 
  -4  12   2     5106.88     5063.23     62.01 o 
  -3  12   2    13271.34    13504.71    157.80 o 
  -2  12   2    15474.87    15370.01    207.54 o 
  -1  12   2     4235.53     4103.41     90.77 o 
   0  12   2    22062.17    22901.24    301.33 o 
   1  12   2    22180.28    22240.34    224.12 o 
   2  12   2     3595.89     3391.46     41.73 o 
   3  12   2     1004.24      979.83     30.07 o 
   4  12   2       50.10       64.88     12.50 o 
   5  12   2      603.05      638.68     31.64 o 
   6  12   2      661.05      693.89     36.22 o 
   7  12   2      340.22      333.52     29.84 o 
   8  12   2      480.54      441.93     64.19 o 
  -9  13   2      334.90      417.70     38.24 o 
  -8  13   2      508.15      508.03     29.65 o 
  -7  13   2     1698.97     1775.30     45.50 o 
  -6  13   2     6338.24     6207.90     97.45 o 
  -5  13   2     2292.42     2214.56     41.17 o 
  -4  13   2     3569.98     3527.36     54.71 o 
  -3  13   2     7335.48     7596.18     93.60 o 
  -2  13   2       83.13      146.61      7.74 o 
  -1  13   2       87.42       60.78      6.53 o 
   0  13   2     7159.38     7330.61    104.58 o 
   1  13   2     4731.08     4805.97     56.28 o 
   2  13   2      430.30      395.43     11.60 o 
   3  13   2     3542.05     3614.25     68.79 o 
   4  13   2     1358.26     1365.03     72.27 o 
   5  13   2      741.30      829.43     35.42 o 
   6  13   2      555.17      519.79     32.74 o 
   7  13   2      367.73      327.94     36.78 o 
   8  13   2      144.61      154.63     53.61 o 
  -9  14   2       98.33      192.43     34.86 o 
  -8  14   2       10.10       26.74     15.72 o 
  -7  14   2        1.04       17.22     12.60 o 
  -6  14   2      612.56      592.41     25.99 o 
  -5  14   2       32.94       44.27      8.85 o 
  -4  14   2       61.00       52.36      8.41 o 
  -3  14   2      727.13      765.47     17.16 o 
  -2  14   2      622.55      654.55     15.69 o 
  -1  14   2     2515.19     2640.46     48.41 o 
   0  14   2     2111.61     2216.99     39.60 o 
   1  14   2     1150.41     1159.47     20.16 o 
   2  14   2      382.71      447.83     14.18 o 
   3  14   2      175.90      188.72     18.22 o 
   4  14   2        2.10       14.28      7.20 o 
   5  14   2      111.68       83.20     17.48 o 
   6  14   2       17.86        6.97     14.48 o 
   7  14   2       61.33      112.80     24.19 o 
  -9  15   2      415.28      478.63     58.97 o 
  -8  15   2      597.40      577.36     34.60 o 
  -7  15   2     2536.94     2510.40     56.11 o 
  -6  15   2     2498.58     2418.43     60.10 o 
  -5  15   2     5437.23     5345.62     84.93 o 
  -4  15   2     3347.76     3313.03     44.95 o 
  -3  15   2      661.29      666.82     16.57 o 
  -2  15   2       37.78       46.98      6.48 o 
  -1  15   2      131.46      147.38     12.35 o 
   0  15   2       17.08       11.92      7.90 o 
   1  15   2    11017.26    11316.43    127.91 o 
   2  15   2     4503.64     4648.48     62.39 o 
   3  15   2     7273.40     7161.51    152.04 o 
   4  15   2     2827.12     2807.36     57.22 o 
   5  15   2     1903.85     1773.91     55.20 o 
   6  15   2      356.14      415.88     33.24 o 
   7  15   2      379.05      435.17     37.80 o 
  -9  16   2      188.33      211.09     43.88 o 
  -8  16   2      492.47      482.94     32.90 o 
  -7  16   2      360.97      324.43     25.41 o 
  -6  16   2      327.59      332.70     25.87 o 
  -5  16   2     2492.36     2381.33     48.17 o 
  -4  16   2     4767.79     4814.06     67.84 o 
  -3  16   2     2665.39     2492.30     38.70 o 
  -2  16   2     8819.88     8414.57    125.08 o 
  -1  16   2    22578.51    22796.82    529.73 o 
   0  16   2    26311.44    26322.13    347.59 o 
   1  16   2    19464.91    20692.92    224.48 o 
   2  16   2     5422.33     5586.46     73.00 o 
   3  16   2      553.11      588.92     28.93 o 
   4  16   2      450.88      451.68     20.40 o 
   5  16   2      559.02      479.50     56.99 o 
   6  16   2      832.85      888.33     45.04 o 
   7  16   2     1507.75     1446.46     67.51 o 
  -9  17   2      787.66      687.60     65.96 o 
  -8  17   2      428.91      435.63     39.60 o 
  -7  17   2     1394.70     1462.55     48.27 o 
  -6  17   2     1883.42     1838.42     48.32 o 
  -5  17   2     2767.38     2757.31     59.95 o 
  -4  17   2     1643.01     1598.65     27.49 o 
  -3  17   2      104.83       73.84      7.32 o 
  -2  17   2        3.45       13.23      5.85 o 
  -1  17   2     2558.26     2751.22     78.54 o 
   0  17   2     4160.51     4312.04     68.82 o 
   1  17   2      427.16      459.74     14.14 o 
   2  17   2      859.32      840.05     21.01 o 
   3  17   2     2046.52     2038.56     52.89 o 
   4  17   2     1325.65     1409.71     36.44 o 
   5  17   2     1668.67     1642.56     53.64 o 
   6  17   2      461.41      522.94     37.05 o 
   7  17   2      710.99      771.56     55.99 o 
  -9  18   2       50.65       75.40     33.90 o 
  -8  18   2        0.03       -0.03     17.55 o 
  -7  18   2       49.98       44.45     14.73 o 
  -6  18   2      450.58      414.79     25.74 o 
  -5  18   2       28.62       37.96     10.81 o 
  -4  18   2        3.91        2.22      5.72 o 
  -3  18   2      799.67      868.93     22.32 o 
  -2  18   2     2467.26     2493.78     45.71 o 
  -1  18   2      295.03      359.27     13.25 o 
   0  18   2     3563.69     3624.39     60.45 o 
   1  18   2     1658.03     1690.18     30.69 o 
   2  18   2     1276.81     1282.36     29.26 o 
   3  18   2      171.35      205.39     19.41 o 
   4  18   2       38.83       32.22     10.14 o 
   5  18   2      236.68      240.86     25.19 o 
   6  18   2        7.97        8.15     16.45 o 
   7  18   2        2.04       30.14     23.73 o 
  -9  19   2       78.83       87.89     35.94 o 
  -8  19   2      530.08      519.64     45.38 o 
  -7  19   2     1724.32     1767.47     51.80 o 
  -6  19   2     2738.38     2591.28     78.83 o 
  -5  19   2     2580.72     2350.06     53.19 o 
  -4  19   2     1618.34     1667.19     38.35 o 
  -3  19   2        7.23        0.53      5.63 o 
  -2  19   2      872.88      796.00     22.50 o 
  -1  19   2      739.88      781.34     19.37 o 
   0  19   2     2101.12     2025.55     46.02 o 
   1  19   2     1605.83     1666.72     47.03 o 
   2  19   2     7964.73     7992.50    126.82 o 
   3  19   2     4064.95     3977.03     83.62 o 
   4  19   2     3099.48     3045.36     61.48 o 
   5  19   2     2223.76     1994.47     63.58 o 
   6  19   2      528.22      539.92     40.78 o 
   7  19   2      195.03      198.19     33.67 o 
  -9  20   2      421.25      403.46     95.64 o 
  -8  20   2       97.45      159.87     39.40 o 
  -7  20   2      124.80      139.79     19.40 o 
  -6  20   2        0.61       18.87     12.38 o 
  -5  20   2      268.29      274.50     20.64 o 
  -4  20   2     2068.90     2115.63     40.10 o 
  -3  20   2     6701.88     6740.20    104.57 o 
  -2  20   2     7074.65     6622.20    101.07 o 
  -1  20   2    16791.69    16988.96    210.99 o 
   0  20   2     8964.82     8687.61    126.92 o 
   1  20   2     4641.20     4489.80     67.99 o 
   2  20   2     3745.02     3852.12     78.89 o 
   3  20   2      689.02      716.54     32.72 o 
   4  20   2      206.69      224.13     31.69 o 
   5  20   2      282.22      241.80     31.36 o 
   6  20   2      118.43      154.24     24.80 o 
   7  20   2      533.01      628.47     51.24 o 
  -8  21   2      770.70      949.94     91.59 o 
  -7  21   2      897.23      812.98     50.36 o 
  -6  21   2     1666.98     1564.85     45.86 o 
  -5  21   2     2451.37     2353.83     60.90 o 
  -4  21   2     1220.13     1140.83     26.72 o 
  -3  21   2      348.71      367.94     18.27 o 
  -2  21   2     3265.69     3505.13     61.18 o 
  -1  21   2      205.68      227.02     20.12 o 
   0  21   2       98.11      109.00     16.12 o 
   1  21   2      477.42      506.23     18.64 o 
   2  21   2     3156.59     3065.91     67.67 o 
   3  21   2     1867.98     1857.38     51.71 o 
   4  21   2     2897.13     2673.80     57.40 o 
   5  21   2     1145.27     1101.75     47.47 o 
   6  21   2      401.86      315.48     32.07 o 
   7  21   2       27.37       21.33     24.80 o 
  -8  22   2        0.00       50.33     25.88 o 
  -7  22   2        0.18       -4.08     20.57 o 
  -6  22   2       73.01       68.01     18.91 o 
  -5  22   2        1.69       11.60      7.96 o 
  -4  22   2       72.23       60.43      9.70 o 
  -3  22   2      187.28      149.92     19.74 o 
  -2  22   2       58.82       90.41     12.84 o 
  -1  22   2      225.26      290.09     22.16 o 
   0  22   2      771.60      754.67     23.40 o 
   1  22   2     2481.47     2533.39     50.78 o 
   2  22   2     1088.08     1007.20     35.39 o 
   3  22   2      107.82       99.77     15.99 o 
   4  22   2       63.54       86.95     13.76 o 
   5  22   2       22.24       45.81     20.28 o 
   6  22   2        5.47       -3.49     17.55 o 
   7  22   2       55.09       64.35     34.69 o 
  -8  23   2     1323.30     1281.97    107.29 o 
  -7  23   2      911.31      764.29     49.71 o 
  -6  23   2     3221.14     3006.87     68.37 o 
  -5  23   2     2101.03     2057.47     62.16 o 
  -4  23   2      636.44      613.82     22.57 o 
  -3  23   2       31.04       19.57      8.75 o 
  -2  23   2       10.38       11.60      8.88 o 
  -1  23   2        0.14       15.09      6.79 o 
   0  23   2     1905.34     1892.39     40.62 o 
   1  23   2     1197.47     1236.59     32.95 o 
   2  23   2     2782.33     2807.67     65.13 o 
   3  23   2     2570.89     2494.53     63.39 o 
   4  23   2     2019.72     1915.18     47.55 o 
   5  23   2      386.01      413.62     32.87 o 
   6  23   2      433.98      415.18     35.90 o 
   7  23   2      294.15      296.87     39.90 o 
  -8  24   2      109.22       96.62     60.36 o 
  -7  24   2       23.53       16.23     19.93 o 
  -6  24   2      548.79      505.06     37.78 o 
  -5  24   2     1474.40     1349.99     36.04 o 
  -4  24   2     2376.47     2403.37     47.40 o 
  -3  24   2     4851.91     4753.62     81.80 o 
  -2  24   2     8986.17     8949.10    134.02 o 
  -1  24   2     8361.09     8369.62    113.53 o 
   0  24   2     4559.63     4578.00     77.08 o 
   1  24   2     2221.58     2144.49     46.76 o 
   2  24   2     4301.84     4371.98     89.40 o 
   3  24   2      209.50      231.68     22.25 o 
   4  24   2     1405.65     1333.54     39.29 o 
   5  24   2      185.66      197.97     25.45 o 
   6  24   2      276.03      249.06     34.57 o 
   7  24   2      216.18      161.25     33.33 o 
  -8  25   2      528.98      461.21     56.17 o 
  -7  25   2      461.54      425.38     40.52 o 
  -6  25   2      632.25      605.16     43.72 o 
  -5  25   2      626.55      578.45     25.05 o 
  -4  25   2     1461.96     1510.33     36.02 o 
  -3  25   2      914.48      916.42     43.62 o 
  -2  25   2       38.52       88.89     27.24 o 
  -1  25   2       30.14       70.07     24.51 o 
   0  25   2      216.05      253.40     16.08 o 
   1  25   2      213.34      159.29     17.17 o 
   2  25   2     2283.71     2218.47     56.93 o 
   3  25   2     1567.40     1529.21     48.49 o 
   4  25   2     2403.97     2244.56     53.64 o 
   5  25   2      604.67      609.98     26.17 o 
   6  25   2      245.60      287.13     32.46 o 
  -8  26   2        6.89       -7.75     27.34 o 
  -7  26   2       26.85       25.66     21.10 o 
  -6  26   2      192.15      213.74     55.99 o 
  -5  26   2      992.64      958.71     32.98 o 
  -4  26   2       64.90       66.95     11.43 o 
  -3  26   2       78.47       98.91     17.33 o 
  -2  26   2      112.90      119.60     13.85 o 
  -1  26   2      108.37      139.04     12.84 o 
   0  26   2      384.41      354.58     19.06 o 
   1  26   2      247.41      264.80     21.12 o 
   2  26   2       68.26       64.19     15.68 o 
   3  26   2        5.71       20.47     14.05 o 
   4  26   2      118.63      151.72     17.96 o 
   5  26   2       15.97       26.84     12.37 o 
   6  26   2        0.67       -3.94     18.50 o 
  -8  27   2      398.43      458.10     59.09 o 
  -7  27   2      560.19      538.74     46.64 o 
  -6  27   2      628.32      670.62     45.84 o 
  -5  27   2     1172.66     1088.95     45.87 o 
  -4  27   2     1128.46     1072.33     30.97 o 
  -3  27   2      338.23      350.17     24.63 o 
  -2  27   2      359.51      368.98     22.30 o 
  -1  27   2        7.03       24.05     12.35 o 
   0  27   2      538.13      516.41     22.49 o 
   1  27   2     2513.21     2526.83     63.80 o 
   2  27   2     1862.63     1815.95     51.61 o 
   3  27   2     2178.12     2205.36     60.84 o 
   4  27   2     1855.90     1665.60     46.00 o 
   5  27   2      759.73      700.28     42.36 o 
   6  27   2      466.39      392.24     79.90 o 
  -8  28   2      194.17      215.46     44.29 o 
  -7  28   2        2.03       10.77     35.98 o 
  -6  28   2       53.86       53.03     25.26 o 
  -5  28   2      540.78      659.30     31.53 o 
  -4  28   2     1614.68     1514.28     45.91 o 
  -3  28   2     3357.90     3303.90     72.52 o 
  -2  28   2     5183.26     4874.93    239.11 o 
  -1  28   2     5373.38     5030.26    112.43 o 
   0  28   2     1657.87     1532.04     80.70 o 
   1  28   2     2982.84     3090.66     93.23 o 
   2  28   2      633.49      517.53     39.26 o 
   3  28   2       78.18      116.98     19.79 o 
   4  28   2       42.29       36.45     13.91 o 
   5  28   2       17.09       32.96     20.25 o 
   6  28   2      162.54      118.91     39.23 o 
  -8  29   2      320.07      194.25     60.29 o 
  -7  29   2      327.70      323.39     39.87 o 
  -6  29   2      134.76      124.05     26.33 o 
  -5  29   2      430.41      393.75     25.63 o 
  -4  29   2      726.99      701.51     32.85 o 
  -3  29   2     1658.79     1565.44     45.93 o 
  -2  29   2       26.03       39.26     13.09 o 
  -1  29   2       66.99      152.81     18.61 o 
   0  29   2      142.92      122.41     23.10 o 
   1  29   2      279.08      260.22     31.90 o 
   2  29   2      468.45      457.55     29.40 o 
   3  29   2     1003.57      939.43     41.57 o 
   4  29   2      287.95      254.62     27.20 o 
   5  29   2      555.25      627.45     61.10 o 
   6  29   2      357.59      319.96     40.30 o 
  -7  30   2       15.51        0.07     21.85 o 
  -6  30   2       75.70       53.73     31.40 o 
  -5  30   2      113.43      104.60     17.07 o 
  -4  30   2        7.64       22.71     12.84 o 
  -3  30   2      465.49      487.71     27.80 o 
  -2  30   2       34.75       33.29     11.42 o 
  -1  30   2      120.89      137.40     19.78 o 
   0  30   2       10.65       -2.03      8.60 o 
   1  30   2      299.50      351.90     25.24 o 
   2  30   2      160.49      154.50     20.57 o 
   3  30   2        6.66       36.65     16.49 o 
   4  30   2        5.81       -2.69     15.81 o 
   5  30   2       23.70       15.09     19.57 o 
   6  30   2        0.30        6.61     23.77 o 
  -7  31   2      442.72      392.78     86.36 o 
  -6  31   2      510.40      480.30     42.47 o 
  -5  31   2     1868.32     1855.25     54.56 o 
  -4  31   2     1323.75     1152.15     42.83 o 
  -3  31   2      839.74      717.03     58.49 o 
  -2  31   2      277.35      278.77     25.47 o 
  -1  31   2       17.63       19.12     16.42 o 
   0  31   2       20.95       38.32     11.85 o 
   1  31   2      977.99     1050.34     38.62 o 
   2  31   2     1244.89     1296.08     44.94 o 
   3  31   2     1518.84     1517.23     55.36 o 
   4  31   2      660.61      699.73     42.32 o 
   5  31   2      403.13      452.73     38.55 o 
   6  31   2      369.95      413.87     45.99 o 
  -7  32   2       10.63       -1.75     27.50 o 
  -6  32   2       48.74       72.70     25.30 o 
  -5  32   2      277.09      354.38     35.69 o 
  -4  32   2      665.63      667.02     37.92 o 
  -3  32   2     2583.09     2328.06     73.75 o 
  -2  32   2     1913.97     1811.93    103.71 o 
  -1  32   2      790.09      784.08     40.01 o 
   0  32   2     3963.54     4205.09    101.49 o 
   1  32   2     6007.23     6105.53    118.25 o 
   2  32   2     1007.35     1129.03     42.86 o 
   3  32   2       88.24       84.21     19.56 o 
   4  32   2       16.66        8.93     17.37 o 
   5  32   2       59.93       23.26     21.55 o 
  -7  33   2      382.08      468.92     57.69 o 
  -6  33   2      338.32      328.94     39.56 o 
  -5  33   2      627.29      644.35     45.94 o 
  -4  33   2      360.63      376.53     27.90 o 
  -3  33   2      148.70      176.18     20.49 o 
  -2  33   2       80.61      126.16     25.29 o 
  -1  33   2       69.42       73.39     18.65 o 
   0  33   2      203.67      274.59     34.87 o 
   1  33   2     2202.44     2292.85     61.41 o 
   2  33   2      619.31      611.11     34.86 o 
   3  33   2      731.38      722.23     40.23 o 
   4  33   2      309.99      295.36     48.41 o 
   5  33   2      315.53      231.38     30.82 o 
  -7  34   2       22.03       23.13     30.02 o 
  -6  34   2       22.44       12.52     21.32 o 
  -5  34   2        2.09       15.27     18.74 o 
  -4  34   2      155.09      165.80     26.96 o 
  -3  34   2      452.44      424.13     29.07 o 
  -2  34   2      171.62      196.93     31.23 o 
  -1  34   2        1.39       -6.56     13.30 o 
   0  34   2       55.92       77.14     62.46 o 
   1  34   2        1.87       11.14     14.46 o 
   2  34   2       83.01       90.73     19.10 o 
   3  34   2       52.43       55.85     18.48 o 
   4  34   2       46.35       47.97     21.45 o 
   5  34   2        3.52       22.50     25.44 o 
  -6  35   2      323.08      332.20     66.00 o 
  -5  35   2       98.00       97.52     25.01 o 
  -4  35   2      180.10      144.55     26.22 o 
  -3  35   2      249.32      227.80     23.45 o 
  -2  35   2       27.04       64.59     35.97 o 
  -1  35   2        6.60        6.73     15.76 o 
   0  35   2      218.74      244.64     35.92 o 
   1  35   2      308.87      300.63     27.77 o 
   2  35   2      522.45      574.87     35.54 o 
   3  35   2      865.77      876.62     44.41 o 
   4  35   2     1151.24     1291.36     56.01 o 
   5  35   2      407.81      432.80     46.03 o 
  -6  36   2      123.42      127.96     37.71 o 
  -5  36   2      182.62      145.53     29.06 o 
  -4  36   2      254.04      262.51     33.02 o 
  -3  36   2     1268.24     1213.22     44.36 o 
  -2  36   2     3572.52     3407.49    115.44 o 
  -1  36   2     1779.96     2046.96     84.10 o 
   0  36   2     1818.30     1860.52    110.13 o 
   1  36   2      908.26     1040.07     51.00 o 
   2  36   2      604.57      571.03     35.57 o 
   3  36   2       91.73      137.47     23.86 o 
   4  36   2       15.26       58.51     22.16 o 
   5  36   2       20.84       11.01     28.40 o 
  -6  37   2      268.39      255.47     45.58 o 
  -5  37   2      257.10      235.21     33.84 o 
  -4  37   2      300.19      310.02     34.42 o 
  -3  37   2      125.19      130.09     48.28 o 
  -2  37   2      633.22      671.71     52.32 o 
  -1  37   2       25.53       40.43     22.90 o 
   0  37   2      143.44      110.64     32.62 o 
   1  37   2       81.91       97.09     28.80 o 
   2  37   2       64.31       73.92     20.40 o 
   3  37   2      158.10      105.49     23.50 o 
   4  37   2      517.61      597.23     57.29 o 
  -6  38   2        4.40       65.07     35.35 o 
  -5  38   2       45.33       54.51     25.97 o 
  -4  38   2      195.44      134.06     27.24 o 
  -3  38   2        6.97        2.23     22.89 o 
  -2  38   2       38.36       37.72     32.93 o 
  -1  38   2        4.92        6.83     21.36 o 
   0  38   2      103.12       67.97     39.25 o 
   1  38   2        0.51        3.83     22.54 o 
   2  38   2        0.45        3.90     17.28 o 
   3  38   2       33.54       23.21     19.23 o 
   4  38   2       24.37       20.15     22.09 o 
  -5  39   2      581.59      562.19     48.35 o 
  -4  39   2      275.48      262.55     36.37 o 
  -3  39   2        7.35       17.80     24.64 o 
  -2  39   2       54.28       44.88     25.81 o 
  -1  39   2       22.16       31.32     23.18 o 
   0  39   2       71.95       33.92     36.52 o 
   1  39   2      244.40      217.14     51.81 o 
   2  39   2      461.19      407.19     55.68 o 
   3  39   2      275.37      251.26     30.15 o 
   4  39   2      316.38      316.38     39.73 o 
  -5  40   2      118.56       86.19     40.30 o 
  -4  40   2      339.33      349.55     39.40 o 
  -3  40   2      357.13      421.08     52.31 o 
  -2  40   2      599.69      659.15     84.06 o 
  -1  40   2     1021.73     1083.99    145.41 o 
   0  40   2     1157.54     1236.71    106.10 o 
   1  40   2      719.66      702.73     83.57 o 
   2  40   2      443.08      465.78     41.99 o 
   3  40   2       84.85       85.96     23.61 o 
   4  40   2       29.12        8.94     24.65 o 
  -5  41   2      281.02      274.98     79.05 o 
  -4  41   2      118.96       63.12     32.13 o 
  -3  41   2       23.84       11.76     26.11 o 
  -2  41   2        4.87       18.20     40.24 o 
  -1  41   2       82.28      115.88     49.77 o 
   0  41   2      181.57      151.54     51.01 o 
   1  41   2      109.17      143.37     50.39 o 
   2  41   2      228.20      313.08     46.87 o 
   3  41   2      164.18      241.72     36.80 o 
  -4  42   2       39.83       23.05     29.46 o 
  -3  42   2        0.05       -0.58     26.17 o 
  -2  42   2       14.09      -22.29     38.26 o 
  -1  42   2      208.20      267.42     63.76 o 
   0  42   2        7.77        2.10     37.64 o 
   1  42   2        6.46       14.86     41.60 o 
   2  42   2       12.40       39.25     42.47 o 
   3  42   2      101.97       90.86     28.90 o 
  -4  43   2       95.37       86.17     54.97 o 
  -3  43   2       86.94       75.32     33.27 o 
  -2  43   2      191.26      185.72     39.08 o 
  -1  43   2        0.46       -1.11     37.14 o 
   0  43   2       13.35       52.25     44.32 o 
   1  43   2      187.29      140.03     54.23 o 
   2  43   2      159.75      169.62     59.92 o 
  -4  44   2      308.82      250.21     69.33 o 
  -3  44   2      450.79      460.16     66.79 o 
  -2  44   2      557.40      704.96     95.83 o 
  -1  44   2     1012.58     1203.90    113.04 o 
   0  44   2      616.75      807.10     94.34 o 
   1  44   2      272.06      302.83     66.98 o 
   2  44   2       92.04      103.38     51.26 o 
  -3  45   2       16.36       11.64     46.12 o 
  -2  45   2        4.17       60.05     49.15 o 
  -1  45   2        6.12       65.25     50.51 o 
   0  45   2       32.07       95.70     50.76 o 
   1  45   2       60.11      139.41     55.71 o 
  -2  46   2        3.14       30.09     48.16 o 
  -1  46   2        7.88       24.51     41.97 o 
   0  46   2       14.74      -10.03     43.08 o 
   1  46   2        1.53        8.05     44.20 o 
  -1  47   2        4.80      -14.86     44.20 o 
 -10   1   3      494.48      576.13     65.30 o 
  -9   1   3      224.87      214.20     44.38 o 
  -8   1   3       15.59       50.97     11.92 o 
  -7   1   3      258.86      243.98     18.30 o 
  -6   1   3      237.28      270.26     13.24 o 
  -5   1   3     6195.01     6567.38     74.37 o 
  -4   1   3    19873.66    21474.06    234.24 o 
  -3   1   3    12725.24    13418.12    210.29 o 
  -2   1   3      465.58      450.01     21.23 o 
  -1   1   3     9881.05     9834.97    140.25 o 
   0   1   3     1005.65      911.16     13.95 o 
   1   1   3       11.41        8.90      3.23 o 
   2   1   3     2100.74     2045.02     25.88 o 
   3   1   3      308.84      286.80     13.19 o 
   4   1   3       64.78      107.83     15.08 o 
   5   1   3       26.56       39.80     14.03 o 
   6   1   3     1129.92     1034.69     89.57 o 
   7   1   3      670.59      594.23     65.53 o 
 -10   2   3      547.38      576.92     65.96 o 
  -9   2   3     1205.44     1289.13     78.10 o 
  -8   2   3     6001.29     6024.85    108.87 o 
  -7   2   3     6835.90     6871.20     89.58 o 
  -6   2   3     9560.01     9654.43    108.91 o 
  -5   2   3     9582.09     9652.00    108.18 o 
  -4   2   3      225.12      175.32      8.98 o 
  -3   2   3     2799.23     3032.68     63.76 o 
  -2   2   3      776.04      807.81     24.77 o 
  -1   2   3    23868.70    24289.12    308.40 o 
   0   2   3     3204.34     3266.21     32.45 o 
   1   2   3     5698.37     5901.53     58.26 o 
   2   2   3    20363.82    20480.87    184.11 o 
   3   2   3    11529.32    11467.05    176.18 o 
   4   2   3     4874.46     4499.46     89.53 o 
   5   2   3     2901.76     3033.27     85.66 o 
   6   2   3     1181.20     1149.93     76.13 o 
   7   2   3       58.02       40.49     32.61 o 
 -10   3   3      297.63      330.25     93.04 o 
  -9   3   3      256.80      276.96     29.62 o 
  -8   3   3       49.07       79.53     17.02 o 
  -7   3   3      191.88      218.36     14.63 o 
  -6   3   3       85.53      122.40     10.21 o 
  -5   3   3     3418.99     3578.59     45.42 o 
  -4   3   3    19249.66    20215.15    208.02 o 
  -3   3   3     8056.11     8367.00    119.64 o 
  -2   3   3    10699.19    10652.77    192.90 o 
  -1   3   3    67231.61    67524.72    772.16 o 
   0   3   3     8224.58     8663.38     98.34 o 
   1   3   3     3513.38     3555.04     38.02 o 
   2   3   3     1382.61     1275.80     22.86 o 
   3   3   3     1365.09     1426.58     28.01 o 
   4   3   3        1.04       22.86     11.11 o 
   5   3   3      447.96      462.93     52.30 o 
   6   3   3      394.13      381.55     36.31 o 
   7   3   3      712.95      632.05     66.20 o 
 -10   4   3       61.45       86.32     38.97 o 
  -9   4   3        0.11       -3.35     15.62 o 
  -8   4   3       15.05       16.68     14.19 o 
  -7   4   3      362.63      384.27     19.33 o 
  -6   4   3       51.94       36.65      7.24 o 
  -5   4   3     1403.90     1549.73     27.09 o 
  -4   4   3     1550.70     1645.80     26.74 o 
  -3   4   3        1.59        7.57      3.67 o 
  -2   4   3     1226.23     1216.32     22.03 o 
  -1   4   3    27408.30    28399.46    307.26 o 
   0   4   3     1386.81     1409.01     21.58 o 
   1   4   3     2253.18     2391.54     26.59 o 
   2   4   3      391.74      408.51     13.31 o 
   3   4   3      240.16      284.97     18.64 o 
   4   4   3        3.02        3.20      9.66 o 
   5   4   3      239.64      234.24     28.44 o 
   6   4   3      362.66      322.09     34.35 o 
   7   4   3        2.91        7.64     31.15 o 
 -10   5   3      508.26      337.02     53.97 o 
  -9   5   3      410.37      432.51     31.85 o 
  -8   5   3       74.48       70.96     15.67 o 
  -7   5   3      924.70      955.19     30.02 o 
  -6   5   3     1080.48     1089.89     22.34 o 
  -5   5   3     6522.20     6709.36     84.72 o 
  -4   5   3     3174.75     3079.73     43.88 o 
  -3   5   3     6529.20     6280.89    171.26 o 
  -2   5   3     7940.26     7819.04    123.24 o 
  -1   5   3     4974.58     4851.56     61.10 o 
   0   5   3     9178.12     9607.49     94.99 o 
   1   5   3     4561.72     4596.20     45.06 o 
   2   5   3     5033.75     5117.32     53.51 o 
   3   5   3      934.17      962.86     31.55 o 
   4   5   3       48.94       56.21     13.93 o 
   5   5   3       13.71       40.59     19.06 o 
   6   5   3      818.54      806.77     50.32 o 
   7   5   3      194.36      226.92     46.24 o 
 -10   6   3      517.74      482.28     62.05 o 
  -9   6   3     1225.19     1295.98     51.80 o 
  -8   6   3     1635.11     1587.00     47.48 o 
  -7   6   3     3412.72     3421.26     69.88 o 
  -6   6   3     6847.39     6678.40     89.73 o 
  -5   6   3     5199.29     5203.76     64.38 o 
  -4   6   3    22081.95    22553.72    230.81 o 
  -3   6   3     2028.45     2031.30     31.86 o 
  -2   6   3      511.10      494.26     14.71 o 
  -1   6   3    22947.86    22898.47    265.79 o 
   0   6   3      152.30      215.77      6.78 o 
   1   6   3     7697.79     8009.56     75.96 o 
   2   6   3    12603.47    12978.58    121.71 o 
   3   6   3    10713.05    10630.86    140.15 o 
   4   6   3     5768.07     5681.77    110.79 o 
   5   6   3     4299.44     4313.23     96.31 o 
   6   6   3     1457.28     1357.51     61.63 o 
   7   6   3      280.58      232.44     36.12 o 
 -10   7   3      198.92      160.20     36.30 o 
  -9   7   3      306.03      332.87     35.30 o 
  -8   7   3      103.25       96.70     17.08 o 
  -7   7   3     1319.40     1342.46     40.11 o 
  -6   7   3       15.06       19.90      6.84 o 
  -5   7   3     1605.74     1595.74     27.47 o 
  -4   7   3     4569.57     4274.56     51.80 o 
  -3   7   3     5981.94     6142.76     82.45 o 
  -2   7   3    24213.54    24502.79    369.72 o 
  -1   7   3     1119.78     1112.59     18.28 o 
   0   7   3      772.68      765.64     12.97 o 
   1   7   3     3975.39     3993.32     41.94 o 
   2   7   3     3291.92     3462.50     41.57 o 
   3   7   3     1288.57     1246.97     26.10 o 
   4   7   3      112.41      124.16     17.42 o 
   5   7   3     2145.34     2171.36     72.17 o 
   6   7   3        4.33       23.64     17.64 o 
   7   7   3      292.88      280.90     31.22 o 
 -10   8   3       29.12       51.05     35.97 o 
  -9   8   3       86.32       72.17     19.18 o 
  -8   8   3        8.51       14.72     13.89 o 
  -7   8   3        0.34       -9.44     10.48 o 
  -6   8   3      727.73      721.72     20.03 o 
  -5   8   3        2.37        7.46      5.44 o 
  -4   8   3       87.28      120.49      8.73 o 
  -3   8   3      918.80     1013.01     16.74 o 
  -2   8   3       24.90       10.41      4.29 o 
  -1   8   3     1114.51     1020.79     20.40 o 
   0   8   3     7143.29     7469.89     72.58 o 
   1   8   3     3952.13     4411.06     45.76 o 
   2   8   3        3.78        4.39      4.22 o 
   3   8   3       36.05       37.19     12.16 o 
   4   8   3       37.67       18.50     10.85 o 
   5   8   3        3.61       12.81     12.52 o 
   6   8   3      277.58      293.17     29.22 o 
   7   8   3       16.69       -3.08     18.42 o 
 -10   9   3       40.97       31.74     46.12 o 
  -9   9   3       80.68       78.16     20.09 o 
  -8   9   3     1092.27     1152.53     43.41 o 
  -7   9   3        2.58       23.62     12.57 o 
  -6   9   3      424.62      463.19     19.99 o 
  -5   9   3     4762.73     4815.95     64.49 o 
  -4   9   3     5893.02     5837.68     69.06 o 
  -3   9   3     6973.19     7166.24     93.66 o 
  -2   9   3     3448.36     3260.06     57.12 o 
  -1   9   3      816.91      744.39     18.25 o 
   0   9   3    22213.88    22073.30    211.35 o 
   1   9   3    16084.49    16293.63    146.81 o 
   2   9   3        1.92        6.73      4.41 o 
   3   9   3        7.36       33.38     10.02 o 
   4   9   3      464.99      518.29     27.24 o 
   5   9   3     2151.84     2052.60     54.24 o 
   6   9   3      425.33      438.44     31.34 o 
   7   9   3      292.50      294.21     32.77 o 
 -10  10   3      690.03      782.77    174.88 o 
  -9  10   3     1031.80      978.10     44.47 o 
  -8  10   3     1073.80     1151.24     43.16 o 
  -7  10   3     7210.03     6934.91    118.73 o 
  -6  10   3     6234.08     6063.68     96.13 o 
  -5  10   3     6051.07     5925.60     76.41 o 
  -4  10   3     5860.21     5921.69     68.61 o 
  -3  10   3     1209.60     1150.80     20.99 o 
  -2  10   3      249.98      238.33     13.13 o 
  -1  10   3     5603.19     5538.71     90.40 o 
   0  10   3     1802.07     1769.73     24.94 o 
   1  10   3     2704.33     2516.74     37.46 o 
   2  10   3     4097.92     4185.24     48.49 o 
   3  10   3     6255.99     6198.73    103.04 o 
   4  10   3     4805.76     4775.77     96.03 o 
   5  10   3     1790.94     1876.50     51.92 o 
   6  10   3     1398.57     1431.23     49.51 o 
   7  10   3      589.22      671.71     45.73 o 
 -10  11   3      219.32      136.44     51.50 o 
  -9  11   3       55.05       19.85     19.50 o 
  -8  11   3       55.13       48.06     16.01 o 
  -7  11   3        4.43       41.81     14.05 o 
  -6  11   3      515.52      510.09     23.07 o 
  -5  11   3     2066.69     2097.12     35.56 o 
  -4  11   3     5661.81     5541.05     68.59 o 
  -3  11   3     7589.17     7570.59     99.78 o 
  -2  11   3     5947.29     5925.55     87.13 o 
  -1  11   3     6823.90     6659.26    107.26 o 
   0  11   3    26435.25    26495.52    264.21 o 
   1  11   3     5898.64     5718.75     60.00 o 
   2  11   3     3684.42     3915.81     46.41 o 
   3  11   3      185.96      224.58     19.95 o 
   4  11   3        1.09       19.75     11.51 o 
   5  11   3      150.24      191.84     20.72 o 
   6  11   3      351.70      362.04     43.15 o 
   7  11   3      360.81      446.41     39.01 o 
  -9  12   3        0.02        6.47     16.40 o 
  -8  12   3      275.61      226.37     23.19 o 
  -7  12   3      107.10       97.63     16.82 o 
  -6  12   3       12.73       15.46      8.38 o 
  -5  12   3      305.60      325.45     14.13 o 
  -4  12   3      485.52      567.16     15.58 o 
  -3  12   3      161.70      155.49     11.89 o 
  -2  12   3     2271.98     2494.27     56.13 o 
  -1  12   3     2997.00     3010.99     71.32 o 
   0  12   3     3254.59     3253.99     40.28 o 
   1  12   3        0.28        4.95      4.00 o 
   2  12   3      944.46      949.82     19.31 o 
   3  12   3       71.89       71.23     13.45 o 
   4  12   3       68.44       80.90     16.41 o 
   5  12   3        0.01        4.21     12.48 o 
   6  12   3       80.41       64.56     18.27 o 
   7  12   3        0.14       31.46     21.45 o 
  -9  13   3      199.60      217.01     49.25 o 
  -8  13   3      201.18      243.00     21.96 o 
  -7  13   3       32.46       45.70     13.10 o 
  -6  13   3     3230.64     3242.51     56.18 o 
  -5  13   3      441.79      463.22     22.75 o 
  -4  13   3     3372.09     3305.10     43.90 o 
  -3  13   3    16755.10    17244.92    215.92 o 
  -2  13   3    15839.76    16511.04    222.44 o 
  -1  13   3     7638.21     7824.91    123.73 o 
   0  13   3      342.32      344.74     11.06 o 
   1  13   3     2229.08     2241.75     32.07 o 
   2  13   3      884.81      893.35     21.57 o 
   3  13   3       14.60       12.85     10.81 o 
   4  13   3       49.88       76.47     16.34 o 
   5  13   3      781.77      693.11     38.31 o 
   6  13   3       54.92       61.19     19.54 o 
   7  13   3      146.24      158.50     32.24 o 
  -9  14   3     1076.47     1072.66     93.66 o 
  -8  14   3     1740.68     1787.17     52.29 o 
  -7  14   3     5320.78     5213.17     88.35 o 
  -6  14   3     6574.19     6270.85    105.80 o 
  -5  14   3     6594.55     6625.57     98.46 o 
  -4  14   3     3900.51     4013.15     47.99 o 
  -3  14   3     3376.21     3376.17     51.60 o 
  -2  14   3      817.49      916.53     20.92 o 
  -1  14   3     1157.31     1127.28     24.21 o 
   0  14   3      773.80      855.93     18.97 o 
   1  14   3      712.88      717.55     16.02 o 
   2  14   3     5106.52     5109.32     76.85 o 
   3  14   3     5921.89     5897.12    111.99 o 
   4  14   3     4050.60     3992.15     88.61 o 
   5  14   3     2004.21     1945.95     60.38 o 
   6  14   3      437.13      413.94     34.61 o 
   7  14   3      881.92      992.49    101.16 o 
  -9  15   3      421.89      359.67     36.11 o 
  -8  15   3       74.32       56.28     16.76 o 
  -7  15   3      309.04      310.23     21.82 o 
  -6  15   3      640.56      691.80     45.58 o 
  -5  15   3       22.32       22.17      8.23 o 
  -4  15   3     4454.71     4357.38     59.17 o 
  -3  15   3     5341.19     5035.90     84.67 o 
  -2  15   3      291.59      215.26      8.97 o 
  -1  15   3     6479.85     6763.61    209.60 o 
   0  15   3    15969.17    16065.61    188.69 o 
   1  15   3     6405.23     6301.45     73.01 o 
   2  15   3     1921.83     2048.04     41.38 o 
   3  15   3      571.61      646.04     43.58 o 
   4  15   3       19.47       29.38     13.89 o 
   5  15   3      333.98      341.90     30.04 o 
   6  15   3      711.67      652.74     41.70 o 
   7  15   3      101.93       91.05     29.40 o 
  -9  16   3       59.00       39.19     21.59 o 
  -8  16   3       16.01       15.54     17.77 o 
  -7  16   3        1.50       11.49     12.68 o 
  -6  16   3       37.11       25.67     11.64 o 
  -5  16   3      101.53      112.00     12.00 o 
  -4  16   3       36.36       35.17      5.90 o 
  -3  16   3     2885.63     2881.61     42.30 o 
  -2  16   3      183.84      223.00     16.09 o 
  -1  16   3      620.88      684.00     21.00 o 
   0  16   3        1.20        9.44      5.45 o 
   1  16   3      357.84      441.32     13.57 o 
   2  16   3       73.92      104.56     12.82 o 
   3  16   3       26.22       19.10     11.88 o 
   4  16   3        1.03        0.39     12.78 o 
   5  16   3       65.73       39.28     16.52 o 
   6  16   3        2.37       22.71     17.74 o 
   7  16   3       61.00       40.62     25.47 o 
  -9  17   3       51.78       80.29     28.29 o 
  -8  17   3        2.33       -3.98     15.93 o 
  -7  17   3      470.43      439.52     29.95 o 
  -6  17   3        3.07       11.87     11.05 o 
  -5  17   3       43.81       64.49     11.23 o 
  -4  17   3     3997.62     3940.89     55.85 o 
  -3  17   3     4777.92     4697.67     63.42 o 
  -2  17   3     3048.41     2877.20     38.28 o 
  -1  17   3     2600.44     2512.12     44.32 o 
   0  17   3     3014.22     3018.40     45.40 o 
   1  17   3     7501.62     7475.69     90.90 o 
   2  17   3     3980.03     4037.43     81.93 o 
   3  17   3       40.03       35.43     12.89 o 
   4  17   3      129.26       84.61     30.42 o 
   5  17   3        3.71       28.36     15.02 o 
   6  17   3       80.25       52.83     19.43 o 
   7  17   3      434.34      460.59     73.12 o 
  -9  18   3     1503.16     1681.59     74.40 o 
  -8  18   3     1877.65     1784.43     61.53 o 
  -7  18   3     2684.93     2703.67     73.12 o 
  -6  18   3     4860.80     4713.46     87.87 o 
  -5  18   3     5684.15     5398.34     92.68 o 
  -4  18   3     1873.54     1870.90     43.96 o 
  -3  18   3        5.98       11.95      5.96 o 
  -2  18   3        3.71       12.47      6.00 o 
  -1  18   3       73.22       87.88      8.96 o 
   0  18   3       99.13      103.48      8.74 o 
   1  18   3     7056.07     7334.50     96.33 o 
   2  18   3     9537.77     9577.90    163.12 o 
   3  18   3     5975.43     5654.31    110.65 o 
   4  18   3     4013.86     3828.79     87.97 o 
   5  18   3     1300.05     1325.80     52.24 o 
   6  18   3      652.40      668.58     43.40 o 
   7  18   3      390.61      458.80     46.38 o 
  -9  19   3      161.01      114.83     34.82 o 
  -8  19   3       75.74       75.96     21.54 o 
  -7  19   3       26.56       36.49     17.08 o 
  -6  19   3      178.07      206.17     25.17 o 
  -5  19   3     1132.43     1137.50     37.60 o 
  -4  19   3     2790.87     2815.83     48.85 o 
  -3  19   3     7370.44     6990.37    106.26 o 
  -2  19   3     6676.07     6516.10     81.64 o 
  -1  19   3     7714.76     7461.94     91.86 o 
   0  19   3     6097.97     5968.00     79.77 o 
   1  19   3     3272.25     3432.67     52.96 o 
   2  19   3      406.02      416.02     25.34 o 
   3  19   3       62.57       59.27     15.22 o 
   4  19   3        5.84       20.17     15.02 o 
   5  19   3      168.42      145.45     23.51 o 
   6  19   3      186.10      238.95     29.74 o 
   7  19   3      191.38      188.72     54.24 o 
  -9  20   3        0.81       30.13     29.36 o 
  -8  20   3      136.00      118.75     24.39 o 
  -7  20   3        7.19      -11.24     13.65 o 
  -6  20   3      230.84      186.18     23.35 o 
  -5  20   3      115.11      126.07     15.01 o 
  -4  20   3      179.75      161.23     13.22 o 
  -3  20   3       50.46       60.16      9.69 o 
  -2  20   3       25.65       35.68      6.42 o 
  -1  20   3      575.15      598.72     18.62 o 
   0  20   3     1057.80     1030.97     25.08 o 
   1  20   3      337.12      399.02     16.04 o 
   2  20   3      366.07      334.77     23.30 o 
   3  20   3        0.05        2.34     12.23 o 
   4  20   3      337.96      389.91     30.54 o 
   5  20   3       10.30      -14.45     14.45 o 
   6  20   3       10.66        1.33     18.73 o 
   7  20   3        0.23      -20.31     27.78 o 
  -9  21   3      119.72      109.72     36.47 o 
  -8  21   3       54.32       29.61     18.86 o 
  -7  21   3       35.39       38.58     17.12 o 
  -6  21   3     1005.38      947.18     42.25 o 
  -5  21   3      462.46      451.89     18.20 o 
  -4  21   3     1662.04     1595.98     37.35 o 
  -3  21   3     4284.96     4013.04     69.07 o 
  -2  21   3     8756.38     8575.13    122.78 o 
  -1  21   3     6129.20     6096.36     84.42 o 
   0  21   3    10311.75    10551.52    153.01 o 
   1  21   3     2924.22     3028.14     74.62 o 
   2  21   3     1659.59     1607.40     46.70 o 
   3  21   3      143.92      165.86     20.41 o 
   4  21   3        0.08       29.52     15.59 o 
   5  21   3        4.48        2.21     16.26 o 
   6  21   3      353.82      367.57     35.01 o 
  -9  22   3      807.16      934.03     85.74 o 
  -8  22   3     2047.69     2012.88     74.45 o 
  -7  22   3     1477.13     1603.75     56.39 o 
  -6  22   3     4482.68     4343.40     97.44 o 
  -5  22   3     5055.79     4996.75     86.68 o 
  -4  22   3     2479.86     2394.94     49.11 o 
  -3  22   3     1044.98     1050.01     28.79 o 
  -2  22   3      987.55      967.74     36.80 o 
  -1  22   3      123.18      138.00     11.21 o 
   0  22   3     2453.88     2542.69     61.08 o 
   1  22   3     2403.96     2538.67     48.42 o 
   2  22   3     3249.17     3363.78     74.80 o 
   3  22   3     4325.46     4247.91     92.49 o 
   4  22   3     2258.83     2149.59     62.62 o 
   5  22   3     1094.73     1031.85     51.17 o 
   6  22   3      668.11      657.16     51.13 o 
  -9  23   3       99.62       57.60     33.84 o 
  -8  23   3       78.55       48.84     20.72 o 
  -7  23   3        1.40       13.76     15.56 o 
  -6  23   3       14.55       30.13     15.54 o 
  -5  23   3     2758.35     2652.94     55.50 o 
  -4  23   3     1096.42     1075.30     30.76 o 
  -3  23   3     1854.58     1781.50     40.07 o 
  -2  23   3     7299.77     7394.98    100.88 o 
  -1  23   3     4242.56     4196.35     63.28 o 
   0  23   3       70.54       58.20     10.49 o 
   1  23   3      192.12      209.43     17.37 o 
   2  23   3      599.68      607.01     30.85 o 
   3  23   3       47.87       43.68     17.86 o 
   4  23   3      186.65      174.58     23.32 o 
   5  23   3       88.49      135.82     22.99 o 
   6  23   3      177.29      209.15     33.62 o 
  -8  24   3        0.04       17.16     22.97 o 
  -7  24   3       54.75       16.86     16.58 o 
  -6  24   3       55.90       33.59     16.54 o 
  -5  24   3     1474.50     1499.91     39.14 o 
  -4  24   3        2.16        7.83      9.21 o 
  -3  24   3      268.81      297.05     17.94 o 
  -2  24   3      448.03      493.34     47.40 o 
  -1  24   3       52.78       43.05      8.61 o 
   0  24   3      157.66      185.53     18.70 o 
   1  24   3      557.80      535.88     27.48 o 
   2  24   3      135.89      151.59     18.99 o 
   3  24   3       74.21       91.69     18.44 o 
   4  24   3       51.61       44.20     17.69 o 
   5  24   3       15.27        0.64     15.55 o 
   6  24   3       30.69       25.60     24.09 o 
  -8  25   3       98.45      147.77     30.76 o 
  -7  25   3        0.01       17.51     15.66 o 
  -6  25   3       83.75       73.92     19.14 o 
  -5  25   3     2233.60     2188.04     50.14 o 
  -4  25   3     2000.52     1977.62     51.53 o 
  -3  25   3     3624.83     3535.26     65.41 o 
  -2  25   3     6655.09     6682.81    118.15 o 
  -1  25   3     3223.69     3351.88     70.05 o 
   0  25   3     1041.48     1049.42     30.21 o 
   1  25   3     1212.19     1179.79     38.46 o 
   2  25   3      394.03      413.49     27.69 o 
   3  25   3       87.69       90.15     17.30 o 
   4  25   3      564.77      482.45     34.64 o 
   5  25   3       84.54       81.11     20.84 o 
   6  25   3      198.90      136.91     30.85 o 
  -8  26   3     1239.09     1272.13     83.59 o 
  -7  26   3     1449.71     1340.07     55.49 o 
  -6  26   3     3584.58     3404.36     85.51 o 
  -5  26   3     3790.50     3672.33     72.29 o 
  -4  26   3     1445.85     1504.13     58.36 o 
  -3  26   3     1285.54     1244.71     40.30 o 
  -2  26   3      364.62      417.00     21.64 o 
  -1  26   3       18.87       44.24      9.13 o 
   0  26   3     2076.07     2098.68     46.24 o 
   1  26   3     4993.19     5016.78     98.96 o 
   2  26   3     3896.01     3772.81     87.63 o 
   3  26   3     3302.38     3321.04     80.81 o 
   4  26   3     1881.28     1932.83     66.01 o 
   5  26   3     1536.11     1642.93     60.19 o 
   6  26   3      560.61      588.89     50.42 o 
  -8  27   3       75.07       29.71     30.53 o 
  -7  27   3       17.42        4.53     16.46 o 
  -6  27   3      235.71      271.44     27.55 o 
  -5  27   3     1214.24     1180.89     36.09 o 
  -4  27   3     1286.78     1258.71     45.87 o 
  -3  27   3      951.82      989.70     35.32 o 
  -2  27   3     3220.90     3017.45     58.38 o 
  -1  27   3     2963.76     3088.73     58.53 o 
   0  27   3     1018.88     1115.58     32.63 o 
   1  27   3      139.83      191.99     19.85 o 
   2  27   3       20.44       40.61     14.61 o 
   3  27   3       84.07       71.91     17.84 o 
   4  27   3       17.02       53.41     19.05 o 
   5  27   3       33.60       64.09     21.28 o 
   6  27   3       82.26       63.69     26.74 o 
  -8  28   3        1.64       -6.44     28.01 o 
  -7  28   3        1.74       13.41     21.48 o 
  -6  28   3       32.06       51.78     18.38 o 
  -5  28   3        7.20        5.45     11.15 o 
  -4  28   3      145.85      187.69     17.73 o 
  -3  28   3        0.67       12.89     11.04 o 
  -2  28   3      240.37      314.91     21.30 o 
  -1  28   3       39.77       77.58     14.84 o 
   0  28   3      329.11      377.77     21.22 o 
   1  28   3      540.46      555.23     34.73 o 
   2  28   3        2.33       -0.97     13.04 o 
   3  28   3       59.04       44.07     16.85 o 
   4  28   3        0.34       -7.44     15.11 o 
   5  28   3       86.64       45.44     20.49 o 
   6  28   3       15.45        3.16     24.12 o 
  -8  29   3      183.57      160.77     40.92 o 
  -7  29   3       10.10       10.16     20.89 o 
  -6  29   3      581.96      610.54     40.42 o 
  -5  29   3      267.48      263.60     20.91 o 
  -4  29   3      917.35      916.97     33.15 o 
  -3  29   3     1843.09     1834.30     50.56 o 
  -2  29   3     2667.07     2512.31     59.74 o 
  -1  29   3     2601.71     2550.76     60.38 o 
   0  29   3     1041.43     1140.68     33.87 o 
   1  29   3     3255.57     3309.39     75.57 o 
   2  29   3      604.50      615.50     39.51 o 
   3  29   3       62.21       66.20     18.86 o 
   4  29   3        5.81       15.44     17.42 o 
   5  29   3      139.16       87.41     24.33 o 
  -8  30   3      572.08      714.73    109.45 o 
  -7  30   3     1215.77     1210.14     64.74 o 
  -6  30   3      891.72      862.32     45.26 o 
  -5  30   3     2265.94     2233.89     54.29 o 
  -4  30   3     2561.98     2365.77     55.44 o 
  -3  30   3      645.01      632.87     40.17 o 
  -2  30   3      207.13      189.30     27.68 o 
  -1  30   3      150.24      243.17     28.57 o 
   0  30   3      503.89      557.13     28.65 o 
   1  30   3     1491.74     1469.28     46.81 o 
   2  30   3     1108.77     1126.78     43.24 o 
   3  30   3     1271.50     1278.91     55.37 o 
   4  30   3     1689.65     1771.73     61.07 o 
   5  30   3      738.69      712.92     46.49 o 
  -7  31   3       47.83       49.53     24.26 o 
  -6  31   3       38.02       18.93     20.19 o 
  -5  31   3       82.67       59.56     14.45 o 
  -4  31   3      560.20      560.98     28.28 o 
  -3  31   3     1300.51     1212.85     41.06 o 
  -2  31   3      425.68      413.36     37.86 o 
  -1  31   3      650.81      631.39     36.07 o 
   0  31   3     1202.52     1207.35     40.54 o 
   1  31   3      967.96      978.34     40.26 o 
   2  31   3      279.14      248.87     24.89 o 
   3  31   3        0.29        4.81     15.82 o 
   4  31   3        9.99       19.92     18.67 o 
   5  31   3       44.53       16.85     25.42 o 
  -7  32   3      166.78       77.92     34.48 o 
  -6  32   3      185.12      157.00     29.44 o 
  -5  32   3       11.12       19.50     19.04 o 
  -4  32   3        8.98        5.32     12.43 o 
  -3  32   3        3.13        2.32     14.67 o 
  -2  32   3      407.49      475.58     40.99 o 
  -1  32   3        2.39       14.13     18.17 o 
   0  32   3       10.09       44.63     17.21 o 
   1  32   3        6.63       25.96     15.08 o 
   2  32   3       39.01        9.30     14.72 o 
   3  32   3      150.92      112.16     21.49 o 
   4  32   3      396.21      353.99     33.73 o 
   5  32   3       21.18       27.09     26.06 o 
  -7  33   3       31.12       33.61     28.42 o 
  -6  33   3      510.26      556.75     46.41 o 
  -5  33   3      248.95      294.82     57.25 o 
  -4  33   3      856.85      844.30     38.27 o 
  -3  33   3     2247.06     2332.27     81.77 o 
  -2  33   3      236.87      277.75     34.70 o 
  -1  33   3      844.42      897.76     54.95 o 
   0  33   3     1920.18     2075.30     66.86 o 
   1  33   3      590.96      642.09     34.89 o 
   2  33   3       36.52       31.61     17.01 o 
   3  33   3       42.76       41.46     19.04 o 
   4  33   3       93.56       76.33     23.36 o 
   5  33   3       85.23       47.30     27.20 o 
  -7  34   3      789.36      750.00     81.34 o 
  -6  34   3      800.37      872.94     55.34 o 
  -5  34   3      611.70      663.45     46.24 o 
  -4  34   3      954.62      973.50     41.04 o 
  -3  34   3       29.72       55.30     21.73 o 
  -2  34   3        2.90      -10.98     19.31 o 
  -1  34   3      171.61      188.30     45.75 o 
   0  34   3     2102.84     2097.32     67.98 o 
   1  34   3     1217.09     1194.43     43.83 o 
   2  34   3     1350.08     1390.65     50.20 o 
   3  34   3      839.25      914.35     66.22 o 
   4  34   3     1110.87     1148.33     54.86 o 
   5  34   3      563.88      545.30     71.86 o 
  -7  35   3       20.95       55.09     33.91 o 
  -6  35   3       79.39       30.86     23.10 o 
  -5  35   3        5.49       35.96     20.97 o 
  -4  35   3      225.08      245.40     30.25 o 
  -3  35   3      371.68      362.10     40.07 o 
  -2  35   3      728.23      675.51     50.64 o 
  -1  35   3      591.28      624.09    137.30 o 
   0  35   3      331.32      514.29     68.59 o 
   1  35   3      408.88      461.27     37.62 o 
   2  35   3       48.59       74.57     19.79 o 
   3  35   3       38.41       37.92     19.25 o 
   4  35   3        0.76        2.63     20.63 o 
  -6  36   3       55.56       64.11     30.98 o 
  -5  36   3        0.41        5.07     19.58 o 
  -4  36   3        9.21        9.45     17.50 o 
  -3  36   3        4.10        8.76     21.52 o 
  -2  36   3        2.22       18.36     21.05 o 
  -1  36   3       62.18       39.14     23.34 o 
   0  36   3        0.92       -0.25     30.33 o 
   1  36   3      132.28      123.19     24.80 o 
   2  36   3       42.19       71.33     20.26 o 
   3  36   3       76.51       38.06     20.14 o 
   4  36   3       71.10       29.18     21.52 o 
  -6  37   3       19.14       53.62     31.12 o 
  -5  37   3      187.85      169.44     29.52 o 
  -4  37   3      394.80      383.67     37.34 o 
  -3  37   3      902.57     1038.12     99.79 o 
  -2  37   3     1280.73     1335.46     70.72 o 
  -1  37   3      568.62      567.43     77.38 o 
   0  37   3      708.93      749.53     83.69 o 
   1  37   3      270.17      334.73     43.21 o 
   2  37   3       91.10       59.08     20.69 o 
   3  37   3       62.36       76.71     22.34 o 
   4  37   3        3.04      -14.47     22.35 o 
  -6  38   3      642.46      514.08     94.09 o 
  -5  38   3      694.91      664.54     49.86 o 
  -4  38   3      352.77      317.51     35.33 o 
  -3  38   3      110.25       75.77     40.36 o 
  -2  38   3        6.93       50.35     32.44 o 
  -1  38   3       12.19       42.70     24.62 o 
   0  38   3      174.52      257.89     57.07 o 
   1  38   3      564.59      442.57     48.12 o 
   2  38   3      587.00      635.13     78.09 o 
   3  38   3      690.91      757.51     45.57 o 
   4  38   3      404.00      360.89     43.03 o 
  -6  39   3        6.30       25.05     32.56 o 
  -5  39   3       74.24       78.32     27.44 o 
  -4  39   3       47.75       60.88     30.23 o 
  -3  39   3      628.44      692.95     87.66 o 
  -2  39   3      481.43      577.99     51.84 o 
  -1  39   3      131.96      144.85     50.02 o 
   0  39   3      439.94      349.26     64.75 o 
   1  39   3      151.27      299.74     63.64 o 
   2  39   3      100.02       80.44     32.58 o 
   3  39   3        8.80       19.79     21.56 o 
  -5  40   3        4.21       -8.54     33.43 o 
  -4  40   3        2.02       23.22     28.27 o 
  -3  40   3        0.38       23.15     40.36 o 
  -2  40   3      110.15       67.97     42.84 o 
  -1  40   3       23.78       29.84     36.89 o 
   0  40   3       17.58       26.37     38.63 o 
   1  40   3       29.32       61.78     44.45 o 
   2  40   3       68.71       72.66     31.05 o 
   3  40   3       80.59       58.36     28.18 o 
  -5  41   3      187.60      205.15     43.63 o 
  -4  41   3      312.85      224.49     75.65 o 
  -3  41   3      346.14      447.07     78.25 o 
  -2  41   3      722.84      831.24     95.46 o 
  -1  41   3      185.24      232.14     61.78 o 
   0  41   3      318.86      387.27     70.94 o 
   1  41   3      374.36      480.74     77.38 o 
   2  41   3      293.52      266.10     67.54 o 
   3  41   3       32.71       24.12     33.43 o 
  -5  42   3      412.84      452.95     57.19 o 
  -4  42   3       39.32       61.24     36.77 o 
  -3  42   3       72.29       70.57     85.24 o 
  -2  42   3        7.35       60.54     44.08 o 
  -1  42   3       29.41       50.88     38.63 o 
   0  42   3       70.65       59.55     41.97 o 
   1  42   3      260.06      279.80     65.00 o 
   2  42   3      343.75      419.49     70.94 o 
  -4  43   3       63.71       69.46     48.16 o 
  -3  43   3      453.56      423.15     53.93 o 
  -2  43   3      602.90      640.58     91.86 o 
  -1  43   3      209.55      287.48     67.10 o 
   0  43   3      177.69      274.73     65.74 o 
   1  43   3       50.89       -7.80     39.87 o 
   2  43   3        0.18       46.68     44.94 o 
  -4  44   3        0.02       -0.50     45.07 o 
  -3  44   3        4.93      -16.75     28.25 o 
  -2  44   3        0.03       66.11     49.65 o 
  -1  44   3       57.63       50.88     46.18 o 
   0  44   3        4.27       34.67     44.57 o 
   1  44   3       17.22       22.04     42.84 o 
  -3  45   3      105.02      137.30     60.05 o 
  -2  45   3      193.45      192.02     62.03 o 
  -1  45   3      363.24      500.18     86.42 o 
   0  45   3      135.76      130.74     55.71 o 
   1  45   3       85.54       80.97     54.72 o 
  -2  46   3        4.81       57.32     50.27 o 
  -1  46   3       28.08      126.04     55.96 o 
   0  46   3       61.57       14.11     50.02 o 
 -10   0   4      352.17      349.26     78.37 o 
  -9   0   4        7.93       40.06     25.43 o 
  -8   0   4      298.39      331.31     26.41 o 
  -7   0   4      874.88      873.60     38.75 o 
  -6   0   4     1383.88     1447.95     40.67 o 
  -5   0   4    12909.97    12970.39    240.60 o 
  -4   0   4    10729.17    11090.82    175.21 o 
  -3   0   4    16953.43    16607.59    498.32 o 
  -2   0   4    13190.57    13142.66    253.22 o 
  -1   0   4       30.86        3.93      7.04 o 
   0   0   4     4702.59     4540.57     71.94 o 
   1   0   4    15415.58    16563.95    213.29 o 
   2   0   4     2446.52     2252.75     42.22 o 
   3   0   4       94.92      176.78     24.47 o 
   4   0   4      984.29     1012.18     59.43 o 
   5   0   4      760.79      761.54     85.67 o 
   6   0   4     1807.27     1812.41    133.59 o 
   7   0   4     1022.59     1190.03    127.89 o 
 -10   1   4      553.92      613.30     64.90 o 
  -9   1   4     1295.78     1275.37     51.07 o 
  -8   1   4      607.11      646.72     25.93 o 
  -7   1   4      513.89      559.74     20.08 o 
  -6   1   4     2392.73     2526.03     41.15 o 
  -5   1   4     1420.26     1336.73     35.63 o 
  -4   1   4     6680.13     7352.13     85.18 o 
  -3   1   4      583.99      721.25     24.01 o 
  -2   1   4     3524.76     3664.80     57.36 o 
  -1   1   4       10.68       10.75      4.01 o 
   0   1   4     1257.88     1247.05     17.93 o 
   1   1   4     5681.69     5461.86     55.93 o 
   2   1   4    21972.04    22711.15    205.16 o 
   3   1   4     8518.55     8245.72    238.67 o 
   4   1   4     1312.05     1287.67     41.56 o 
   5   1   4     1064.23     1140.80     53.13 o 
   6   1   4      181.52      256.32     43.86 o 
   7   1   4        9.24       42.13     84.06 o 
 -10   2   4       29.71       52.80     35.81 o 
  -9   2   4        6.39       24.47     18.08 o 
  -8   2   4      454.05      396.28     21.49 o 
  -7   2   4      880.95      933.17     24.59 o 
  -6   2   4      317.94      362.77     14.48 o 
  -5   2   4     1648.56     1755.11     29.49 o 
  -4   2   4     1469.04     1641.12     27.44 o 
  -3   2   4      523.38      585.01     15.98 o 
  -2   2   4      314.55      279.88     10.68 o 
  -1   2   4    13428.13    14199.51    170.29 o 
   0   2   4     1145.96     1180.54     18.46 o 
   1   2   4     1587.02     1630.43     22.35 o 
   2   2   4      132.07      136.97     10.27 o 
   3   2   4        1.14       11.64     11.01 o 
   4   2   4       30.41       22.24     12.28 o 
   5   2   4        7.84       18.89     16.64 o 
   6   2   4       61.19       74.78     32.78 o 
   7   2   4        0.44        5.47     33.04 o 
 -10   3   4      382.78      456.23     56.93 o 
  -9   3   4      510.45      545.53     37.46 o 
  -8   3   4     1968.11     1925.67     42.32 o 
  -7   3   4     6851.09     6635.25     86.09 o 
  -6   3   4     9790.48     9802.29    166.87 o 
  -5   3   4      452.40      342.17     12.99 o 
  -4   3   4     3004.85     3202.39     58.31 o 
  -3   3   4      608.10      654.00     29.14 o 
  -2   3   4      522.26      618.20     15.78 o 
  -1   3   4    17957.91    18517.31    203.52 o 
   0   3   4     2146.11     2210.22     27.17 o 
   1   3   4     5582.18     5467.55     53.79 o 
   2   3   4     7725.08     8320.99     82.48 o 
   3   3   4     4235.81     4169.99    119.96 o 
   4   3   4     1883.22     1894.22     52.20 o 
   5   3   4      417.03      488.14     38.73 o 
   6   3   4      314.87      346.32     90.44 o 
   7   3   4       42.20       -0.52     31.90 o 
 -10   4   4      501.17      601.95     90.50 o 
  -9   4   4       55.30       82.08     20.45 o 
  -8   4   4      138.99      161.33     19.86 o 
  -7   4   4       45.14       82.72     10.59 o 
  -6   4   4     1052.65     1093.48     26.27 o 
  -5   4   4     7008.21     6819.50     79.13 o 
  -4   4   4    19642.47    20100.40    232.79 o 
  -3   4   4     8766.23     8533.31    121.24 o 
  -2   4   4    17271.40    17309.94    238.80 o 
  -1   4   4    50416.86    50597.56    543.64 o 
   0   4   4    10323.62    10297.08    103.77 o 
   1   4   4    10656.04    10658.90    104.64 o 
   2   4   4     5117.66     5307.88     56.55 o 
   3   4   4      255.27      263.12     19.80 o 
   4   4   4      147.78      179.88     24.43 o 
   5   4   4      567.68      584.99     41.20 o 
   6   4   4      764.04      773.94    125.79 o 
   7   4   4      962.26      959.45     65.12 o 
 -10   5   4      341.46      377.09     44.65 o 
  -9   5   4     1267.66     1236.34     45.94 o 
  -8   5   4     1914.25     1940.32     51.49 o 
  -7   5   4     2257.77     2320.90     47.90 o 
  -6   5   4     2879.81     2679.19     60.40 o 
  -5   5   4     2508.14     2493.33     35.77 o 
  -4   5   4        1.89       18.65      4.74 o 
  -3   5   4      155.80      176.78      7.21 o 
  -2   5   4       91.09      122.09     11.06 o 
  -1   5   4     2786.85     2945.92     36.75 o 
   0   5   4      724.99      699.31     13.47 o 
   1   5   4     5012.34     5035.27     54.74 o 
   2   5   4     2737.78     2763.82     34.81 o 
   3   5   4     1786.12     1756.90     46.14 o 
   4   5   4     1819.21     1793.97     61.33 o 
   5   5   4     2344.47     2336.12     83.17 o 
   6   5   4      304.13      294.34     35.03 o 
   7   5   4       46.37       27.94     26.36 o 
 -10   6   4        2.19      -15.91     22.49 o 
  -9   6   4        0.34       24.86     16.31 o 
  -8   6   4       31.56       18.98     12.86 o 
  -7   6   4     1617.17     1636.10     35.91 o 
  -6   6   4      226.89      263.15     13.63 o 
  -5   6   4      257.99      281.52     12.47 o 
  -4   6   4      810.25      923.31     17.19 o 
  -3   6   4       90.51      107.25      6.15 o 
  -2   6   4       12.16       10.61      5.10 o 
  -1   6   4        9.88        9.56      4.09 o 
   0   6   4       55.40       48.78      6.01 o 
   1   6   4     2420.22     2827.88     34.80 o 
   2   6   4      185.17      177.85     10.00 o 
   3   6   4        4.63       14.94      9.18 o 
   4   6   4       31.54       52.50     15.19 o 
   5   6   4       15.13       72.37     18.10 o 
   6   6   4       85.51       76.49     20.91 o 
   7   6   4       38.52       49.23     28.05 o 
 -10   7   4      629.93      698.35     53.57 o 
  -9   7   4      619.56      658.65     40.80 o 
  -8   7   4      698.08      806.09     47.94 o 
  -7   7   4     1856.91     1833.05     41.70 o 
  -6   7   4     3093.79     3257.05     53.83 o 
  -5   7   4    12266.73    12675.01    145.95 o 
  -4   7   4     4447.93     4629.80     61.00 o 
  -3   7   4      248.47      248.75      8.70 o 
  -2   7   4      267.80      345.29     13.68 o 
  -1   7   4    19418.96    19458.94    226.76 o 
   0   7   4     1343.99     1352.85     22.99 o 
   1   7   4     8191.33     8083.78     82.05 o 
   2   7   4     2570.77     2537.17     34.56 o 
   3   7   4     4797.25     4732.26    118.49 o 
   4   7   4     3072.29     3006.80     73.64 o 
   5   7   4      945.56      918.82     44.28 o 
   6   7   4      557.45      640.38     41.66 o 
   7   7   4      120.24       78.40     31.56 o 
 -10   8   4      782.80      782.69     56.30 o 
  -9   8   4      172.76      203.22     26.47 o 
  -8   8   4        2.50       24.68     13.45 o 
  -7   8   4     3043.71     3029.79     72.12 o 
  -6   8   4     1071.92     1124.93     25.47 o 
  -5   8   4     8579.19     8667.07     97.36 o 
  -4   8   4    24773.42    25340.03    292.84 o 
  -3   8   4    16303.72    16076.67    218.27 o 
  -2   8   4    13269.80    12745.88    177.68 o 
  -1   8   4     5912.36     5842.46     74.45 o 
   0   8   4     9159.60     9128.56    104.40 o 
   1   8   4       73.53       47.79      5.73 o 
   2   8   4     1546.67     1550.52     26.68 o 
   3   8   4      246.22      252.61     19.31 o 
   4   8   4     1105.61     1075.48     40.93 o 
   5   8   4     2235.25     2117.09     97.61 o 
   6   8   4      778.78      723.57     44.18 o 
   7   8   4      529.07      583.46     53.79 o 
 -10   9   4      289.89      346.12     42.89 o 
  -9   9   4      605.81      590.02     39.49 o 
  -8   9   4     1686.58     1577.30     49.04 o 
  -7   9   4     1241.71     1294.90     44.14 o 
  -6   9   4      440.05      471.70     17.46 o 
  -5   9   4      387.60      421.04     14.52 o 
  -4   9   4       13.84       18.94      4.97 o 
  -3   9   4        6.40       17.18      3.98 o 
  -2   9   4     2481.20     2505.97     43.24 o 
  -1   9   4     1731.77     1876.46     32.15 o 
   0   9   4      126.81      126.00      7.11 o 
   1   9   4     1939.62     1961.40     27.18 o 
   2   9   4     2132.72     2005.97     41.09 o 
   3   9   4     2399.96     2271.54     52.03 o 
   4   9   4     2781.08     2650.56     61.52 o 
   5   9   4      454.78      497.11     35.83 o 
   6   9   4       40.03       17.76     18.32 o 
   7   9   4        6.52       13.19     21.74 o 
 -10  10   4        9.22       17.19     23.00 o 
  -9  10   4       33.96       45.15     20.24 o 
  -8  10   4        2.11       24.99     15.43 o 
  -7  10   4      590.75      551.20     43.95 o 
  -6  10   4       17.64       13.09      7.16 o 
  -5  10   4      225.09      260.14     11.09 o 
  -4  10   4      229.78      285.43     12.24 o 
  -3  10   4       48.60       50.29      6.78 o 
  -2  10   4        4.97       11.00      7.46 o 
  -1  10   4      103.09      112.63      7.00 o 
   0  10   4      183.74      155.47      7.87 o 
   1  10   4       28.47       22.96      4.72 o 
   2  10   4        0.50        1.73      7.09 o 
   3  10   4        6.45       14.94     10.65 o 
   4  10   4        2.03       21.71     12.52 o 
   5  10   4       16.63       16.24     14.56 o 
   6  10   4       96.88       40.59     19.50 o 
   7  10   4        7.15       -9.32     29.06 o 
 -10  11   4      514.66      487.41     42.11 o 
  -9  11   4      816.68      772.75     44.41 o 
  -8  11   4     1744.58     1738.37     55.99 o 
  -7  11   4     1341.76     1210.55     38.28 o 
  -6  11   4     1850.80     1837.36     40.00 o 
  -5  11   4     9867.58     9802.15    109.07 o 
  -4  11   4     1280.78     1334.78     26.10 o 
  -3  11   4     1481.54     1640.41     28.50 o 
  -2  11   4      768.28      807.54     17.44 o 
  -1  11   4      599.21      705.14     22.24 o 
   0  11   4     1520.01     1490.08     22.50 o 
   1  11   4     1871.48     1862.47     26.64 o 
   2  11   4     1412.45     1316.82     32.57 o 
   3  11   4     2496.53     2444.52     66.94 o 
   4  11   4     1541.25     1587.83     56.31 o 
   5  11   4     1462.17     1583.76     49.70 o 
   6  11   4      675.89      647.91     43.09 o 
   7  11   4      134.24      130.84     51.63 o 
 -10  12   4      157.14      178.06     31.13 o 
  -9  12   4      453.60      420.42     41.55 o 
  -8  12   4      281.14      294.25     27.71 o 
  -7  12   4     1370.02     1368.73     71.19 o 
  -6  12   4     1198.18     1142.53     37.72 o 
  -5  12   4     3782.76     3712.18     45.96 o 
  -4  12   4     9717.16     9710.84    108.52 o 
  -3  12   4    26058.15    26750.92    364.64 o 
  -2  12   4    15840.32    15476.87    196.11 o 
  -1  12   4    22537.54    21884.18    251.07 o 
   0  12   4    29629.15    28683.73    417.20 o 
   1  12   4     2692.90     2594.12     34.04 o 
   2  12   4       13.98       16.50      9.30 o 
   3  12   4        3.05       34.87     12.94 o 
   4  12   4      350.94      347.80     27.57 o 
   5  12   4     1564.37     1540.17     54.97 o 
   6  12   4      648.30      749.67     51.67 o 
   7  12   4      290.19      238.65     36.62 o 
 -10  13   4      507.80      582.43     52.30 o 
  -9  13   4      217.40      213.88     31.63 o 
  -8  13   4      814.26      797.15     41.44 o 
  -7  13   4     2803.07     2824.47     91.38 o 
  -6  13   4      218.66      224.18     16.07 o 
  -5  13   4     1730.27     1693.31     29.41 o 
  -4  13   4     3247.03     3299.10     42.35 o 
  -3  13   4      380.32      397.18     12.84 o 
  -2  13   4     1453.24     1435.11     26.13 o 
  -1  13   4      512.69      592.36     19.75 o 
   0  13   4       81.91       98.81      7.83 o 
   1  13   4      522.36      554.85     14.91 o 
   2  13   4     3656.98     3548.17     68.21 o 
   3  13   4     2337.85     2259.78     58.82 o 
   4  13   4     1949.76     1813.34     55.38 o 
   5  13   4      787.74      724.54     40.84 o 
   6  13   4      522.28      513.02     51.15 o 
   7  13   4       86.64       92.76     37.08 o 
 -10  14   4        1.29       28.25     25.37 o 
  -9  14   4        1.38       -3.36     17.98 o 
  -8  14   4       45.70       41.22     17.69 o 
  -7  14   4       29.94       16.59     14.53 o 
  -6  14   4     2150.58     2052.84     47.98 o 
  -5  14   4      364.47      347.52     16.65 o 
  -4  14   4      309.07      350.93     14.97 o 
  -3  14   4     6328.30     6712.11     91.89 o 
  -2  14   4       57.13       75.70      6.77 o 
  -1  14   4     2869.36     3087.82     52.23 o 
   0  14   4      339.72      340.26     13.56 o 
   1  14   4      334.50      398.61     15.07 o 
   2  14   4       95.51      103.88     13.24 o 
   3  14   4       79.43       75.39     22.43 o 
   4  14   4        0.44       22.25     14.73 o 
   5  14   4       11.77       28.50     16.10 o 
   6  14   4       97.94      104.17     25.70 o 
 -10  15   4      347.17      307.57     42.89 o 
  -9  15   4      576.10      551.00     40.74 o 
  -8  15   4     1870.91     1840.61     59.93 o 
  -7  15   4     2845.60     2749.05     71.26 o 
  -6  15   4     1939.63     1865.82     46.21 o 
  -5  15   4      657.35      565.73     27.41 o 
  -4  15   4     1503.07     1583.17     25.76 o 
  -3  15   4      521.35      545.08     16.00 o 
  -2  15   4     3789.17     3971.31     62.54 o 
  -1  15   4      665.26      656.97     25.31 o 
   0  15   4    12464.66    12173.53    137.90 o 
   1  15   4     1814.21     1876.59     32.32 o 
   2  15   4     3312.53     3145.75     69.40 o 
   3  15   4     2776.42     2814.24     68.85 o 
   4  15   4     2080.41     2047.16     61.75 o 
   5  15   4      476.85      460.98     34.69 o 
   6  15   4        4.01       19.18     19.74 o 
 -10  16   4      267.08      168.38     66.36 o 
  -9  16   4      478.75      498.97     39.36 o 
  -8  16   4        7.39       22.44     18.71 o 
  -7  16   4       10.95       50.79     15.75 o 
  -6  16   4      408.70      436.01     28.38 o 
  -5  16   4      720.92      698.31     25.79 o 
  -4  16   4     8334.44     8047.63     93.66 o 
  -3  16   4    23137.02    22896.16    263.58 o 
  -2  16   4     9151.70     8778.84    124.71 o 
  -1  16   4    10301.91     9869.99    129.27 o 
   0  16   4     1209.80     1246.26     23.97 o 
   1  16   4     3487.34     3448.71     49.88 o 
   2  16   4     1858.82     1698.29     47.42 o 
   3  16   4        3.31       38.50     13.74 o 
   4  16   4      163.69      161.98     21.49 o 
   5  16   4      427.40      528.32     37.11 o 
   6  16   4      571.09      662.42     44.61 o 
  -9  17   4      158.73      170.55     27.62 o 
  -8  17   4      821.72      734.55     42.13 o 
  -7  17   4     1825.52     1777.77     55.92 o 
  -6  17   4     2190.90     2009.09     56.04 o 
  -5  17   4     1133.98     1080.24     36.52 o 
  -4  17   4     1378.33     1363.40     26.04 o 
  -3  17   4     3078.70     3232.68     46.46 o 
  -2  17   4        0.98        7.93      4.98 o 
  -1  17   4     2214.31     2401.55     40.58 o 
   0  17   4     4609.56     4586.69     64.56 o 
   1  17   4      965.57     1047.63     27.88 o 
   2  17   4     2958.92     2869.31     97.65 o 
   3  17   4     3213.74     2922.94     71.40 o 
   4  17   4     1223.11     1275.18     61.32 o 
   5  17   4      422.15      345.64     31.67 o 
   6  17   4      305.67      304.07     33.94 o 
  -9  18   4        0.78       15.64     20.09 o 
  -8  18   4      129.29      110.07     30.63 o 
  -7  18   4      203.00      180.60     23.29 o 
  -6  18   4      340.18      336.69     26.21 o 
  -5  18   4      752.03      699.46     31.71 o 
  -4  18   4       39.48       30.98     10.25 o 
  -3  18   4     2712.41     2721.05     41.49 o 
  -2  18   4      948.07      989.31     23.42 o 
  -1  18   4      116.92      142.74     10.15 o 
   0  18   4      893.36      951.17     24.12 o 
   1  18   4      237.03      229.47     14.02 o 
   2  18   4        1.03       28.83     11.67 o 
   3  18   4      394.31      361.69     27.74 o 
   4  18   4        0.75       10.81     14.74 o 
   5  18   4       35.06       53.28     19.69 o 
   6  18   4        0.42       43.45     24.20 o 
  -9  19   4     1501.52     1528.96     63.28 o 
  -8  19   4     1822.66     1788.88     85.99 o 
  -7  19   4     1503.27     1490.40     51.17 o 
  -6  19   4     3533.15     3288.91     80.28 o 
  -5  19   4      944.83      931.82     26.00 o 
  -4  19   4      655.18      670.53     36.35 o 
  -3  19   4      594.98      705.22     19.68 o 
  -2  19   4      115.68      103.80      9.59 o 
  -1  19   4      988.68     1053.18     22.15 o 
   0  19   4     1880.35     1906.57     34.74 o 
   1  19   4      597.83      631.54     26.66 o 
   2  19   4     1312.50     1148.13     39.41 o 
   3  19   4     2225.63     2091.47     58.65 o 
   4  19   4     2127.21     2099.70     77.31 o 
   5  19   4      408.29      412.62     34.58 o 
   6  19   4      190.34      205.74     34.64 o 
  -9  20   4      163.52      216.05     56.90 o 
  -8  20   4      305.65      237.62     50.41 o 
  -7  20   4        0.66        3.65     14.36 o 
  -6  20   4     1479.40     1403.73     47.41 o 
  -5  20   4     2913.98     2700.44     53.47 o 
  -4  20   4     5706.94     5472.49    100.76 o 
  -3  20   4    10737.43    10218.89    134.46 o 
  -2  20   4    20642.05    21349.81    286.09 o 
  -1  20   4     6278.43     6346.55     82.74 o 
   0  20   4     1999.82     2073.61     37.27 o 
   1  20   4     1821.47     1745.78     38.48 o 
   2  20   4     1054.50     1051.92     38.02 o 
   3  20   4       96.94       63.49     16.49 o 
   4  20   4       87.35       74.24     19.26 o 
   5  20   4       54.51       80.54     21.29 o 
   6  20   4      448.39      378.84     55.39 o 
  -9  21   4      881.21      996.41    101.20 o 
  -8  21   4      638.33      539.32     39.11 o 
  -7  21   4      889.11      883.20     43.26 o 
  -6  21   4     1205.47     1130.59     43.47 o 
  -5  21   4       95.38      118.43     14.54 o 
  -4  21   4      807.91      784.27     28.82 o 
  -3  21   4       30.98       29.14      8.33 o 
  -2  21   4        8.68       39.35      9.66 o 
  -1  21   4      260.18      303.90     16.58 o 
   0  21   4        2.44       -1.70      6.59 o 
   1  21   4      594.34      614.59     25.74 o 
   2  21   4     1700.97     1663.31     49.38 o 
   3  21   4     1159.62     1095.69     42.40 o 
   4  21   4      340.24      402.33     41.65 o 
   5  21   4      586.04      538.89     39.18 o 
   6  21   4      228.02      204.25     34.66 o 
  -9  22   4       24.87       19.09     24.57 o 
  -8  22   4       19.00       17.07     18.64 o 
  -7  22   4       41.73       34.65     16.79 o 
  -6  22   4      299.94      294.55     30.66 o 
  -5  22   4      435.42      442.42     21.13 o 
  -4  22   4       17.09        9.17      9.02 o 
  -3  22   4       53.39       58.34      9.76 o 
  -2  22   4      622.44      582.37     16.82 o 
  -1  22   4       18.38       30.83     10.09 o 
   0  22   4       45.60       56.67      8.73 o 
   1  22   4      250.78      256.57     20.87 o 
   2  22   4        3.72       18.70     12.63 o 
   3  22   4       57.69       46.36     15.45 o 
   4  22   4        3.32      -14.41     14.41 o 
   5  22   4        0.25        9.70     17.72 o 
   6  22   4        3.72        3.95     23.28 o 
  -9  23   4      954.17      961.28     63.22 o 
  -8  23   4      519.02      546.04     41.76 o 
  -7  23   4     1242.59     1257.52     50.37 o 
  -6  23   4     1963.87     1787.76     55.54 o 
  -5  23   4     2880.25     2853.42     58.35 o 
  -4  23   4      242.92      255.27     19.10 o 
  -3  23   4       79.75       70.65     12.73 o 
  -2  23   4      165.63      176.17     12.32 o 
  -1  23   4     1378.89     1439.70     35.33 o 
   0  23   4      260.85      273.49     14.71 o 
   1  23   4     2242.22     2320.01     57.56 o 
   2  23   4     2338.43     2334.77     61.60 o 
   3  23   4     2057.51     1971.17     58.81 o 
   4  23   4     1084.40     1051.61     47.81 o 
   5  23   4      489.36      499.50     55.09 o 
   6  23   4      246.98      194.07     35.61 o 
  -9  24   4        6.65       33.90     26.69 o 
  -8  24   4       27.20       10.22     18.13 o 
  -7  24   4       68.14       75.39     23.53 o 
  -6  24   4      853.08      799.88     40.39 o 
  -5  24   4     3590.60     3302.39     65.36 o 
  -4  24   4     3804.50     3686.29     77.45 o 
  -3  24   4     5179.94     5016.52     95.65 o 
  -2  24   4     7822.77     7604.38    116.85 o 
  -1  24   4     1702.83     1673.03     38.25 o 
   0  24   4      755.24      819.62     25.12 o 
   1  24   4     3647.89     3541.94     77.36 o 
   2  24   4      593.77      606.28     36.35 o 
   3  24   4        1.85       21.39     15.33 o 
   4  24   4       71.25      113.97     21.61 o 
   5  24   4      171.79      200.97     27.96 o 
   6  24   4      326.86      266.37     38.12 o 
  -9  25   4      301.71      414.09     71.50 o 
  -8  25   4      174.61      203.89     56.64 o 
  -7  25   4      454.08      465.19     35.93 o 
  -6  25   4     1251.82     1274.93     52.42 o 
  -5  25   4     1397.21     1384.04     40.94 o 
  -4  25   4     1246.60     1264.81     39.50 o 
  -3  25   4       92.39      113.15     14.93 o 
  -2  25   4       55.96       76.65     12.27 o 
  -1  25   4       51.36       38.25      9.81 o 
   0  25   4      155.15      170.92     20.48 o 
   1  25   4     6129.23     5853.65    117.98 o 
   2  25   4     2060.88     2055.28     85.13 o 
   3  25   4      465.58      523.90     34.62 o 
   4  25   4      200.01      212.38     25.91 o 
   5  25   4      374.63      385.90     36.24 o 
  -8  26   4        7.85        0.65     18.85 o 
  -7  26   4        7.05       22.79     16.92 o 
  -6  26   4      246.89      271.04     26.66 o 
  -5  26   4      402.15      396.55     24.12 o 
  -4  26   4       36.11       46.90     12.29 o 
  -3  26   4       18.29       20.53     10.67 o 
  -2  26   4       68.18       58.63     11.26 o 
  -1  26   4       31.75       32.29      9.97 o 
   0  26   4      297.93      238.53     18.74 o 
   1  26   4      344.53      329.74     25.39 o 
   2  26   4        3.75       30.46     15.00 o 
   3  26   4        0.64        3.41     14.54 o 
   4  26   4      113.42      121.83     22.68 o 
   5  26   4       49.74       48.52     22.18 o 
  -8  27   4      398.97      458.76     39.37 o 
  -7  27   4      955.85      785.19     44.42 o 
  -6  27   4     1568.73     1657.26     94.53 o 
  -5  27   4     2744.34     2539.38     57.02 o 
  -4  27   4      621.08      642.05     33.97 o 
  -3  27   4      180.97      196.39     18.73 o 
  -2  27   4        4.76       20.26     11.08 o 
  -1  27   4      289.63      349.28     37.97 o 
   0  27   4       18.39       36.25     11.29 o 
   1  27   4      726.98      748.12     34.76 o 
   2  27   4      387.11      464.00     31.07 o 
   3  27   4      862.25      870.10     42.77 o 
   4  27   4     1088.73     1162.10     52.88 o 
   5  27   4      524.87      494.01     46.98 o 
  -8  28   4        2.12        9.16     21.56 o 
  -7  28   4        0.17       -5.25     16.24 o 
  -6  28   4       59.79       47.34     18.33 o 
  -5  28   4     1536.93     1504.64     76.43 o 
  -4  28   4     2582.26     2460.10     61.45 o 
  -3  28   4     3996.38     3948.84    109.94 o 
  -2  28   4     6274.04     5908.62    161.02 o 
  -1  28   4     4247.20     4267.71    132.06 o 
   0  28   4     4131.80     4066.00     84.91 o 
   1  28   4     2008.15     1950.45     54.75 o 
   2  28   4      369.68      319.66     27.79 o 
   3  28   4        6.41       14.18     16.26 o 
   4  28   4       93.40      138.71     24.95 o 
   5  28   4      126.30      148.92     31.53 o 
  -8  29   4      555.49      543.93     61.13 o 
  -7  29   4      357.06      399.46     35.34 o 
  -6  29   4     1005.24      989.43     32.99 o 
  -5  29   4     1528.13     1478.64     42.32 o 
  -4  29   4      115.66      119.60     17.24 o 
  -3  29   4       56.33      111.76     15.93 o 
  -2  29   4        1.04       32.30     17.81 o 
  -1  29   4      309.45      360.06     28.54 o 
   0  29   4     2074.95     2129.72     56.09 o 
   1  29   4      828.83      910.15     43.60 o 
   2  29   4      383.96      378.39     29.73 o 
   3  29   4      541.32      601.85     38.54 o 
   4  29   4      815.65      924.60     53.38 o 
   5  29   4      258.31      323.71     41.88 o 
  -8  30   4        8.59       -8.37     31.02 o 
  -7  30   4        9.86       11.43     17.77 o 
  -6  30   4      133.79      122.68     17.21 o 
  -5  30   4        1.07       26.59     13.25 o 
  -4  30   4      249.16      263.42     32.51 o 
  -3  30   4       23.02        2.69     11.75 o 
  -2  30   4        5.80        2.90     18.25 o 
  -1  30   4      105.56       99.92     19.27 o 
   0  30   4      217.98      208.88     37.58 o 
   1  30   4        0.03        3.32     14.01 o 
   2  30   4        4.83      -13.60     13.60 o 
   3  30   4        0.00       -2.53     23.80 o 
   4  30   4        5.44       -4.20     19.12 o 
   5  30   4       13.93       23.33     26.52 o 
  -8  31   4      309.57      390.27     83.51 o 
  -7  31   4      175.22      222.17     28.92 o 
  -6  31   4     1698.27     1625.81     44.90 o 
  -5  31   4     1700.50     1640.73     46.31 o 
  -4  31   4      790.69      829.82     43.96 o 
  -3  31   4       19.41       28.79     13.07 o 
  -2  31   4        2.33      -10.77     16.06 o 
  -1  31   4       21.89       23.84     14.90 o 
   0  31   4     1554.69     1632.53    119.85 o 
   1  31   4      751.20      736.03     64.81 o 
   2  31   4     1088.35     1177.70     46.06 o 
   3  31   4      918.16      915.35     46.56 o 
   4  31   4      653.96      640.08     45.10 o 
   5  31   4      369.69      435.13     46.05 o 
  -8  32   4        6.56       34.17     32.64 o 
  -7  32   4      127.58      142.35     26.47 o 
  -6  32   4      477.13      459.93     47.39 o 
  -5  32   4     1000.41     1054.80     40.70 o 
  -4  32   4     2715.69     2756.59     69.40 o 
  -3  32   4     2219.41     2259.66     88.84 o 
  -2  32   4      755.14      725.08     50.09 o 
  -1  32   4     1753.35     1459.76    165.85 o 
   0  32   4     2111.85     2055.36     86.05 o 
   1  32   4      274.22      288.78     26.56 o 
   2  32   4       66.64       81.21     20.47 o 
   3  32   4        9.32       36.21     19.65 o 
   4  32   4        1.37        5.07     20.41 o 
  -7  33   4      520.91      547.09     60.55 o 
  -6  33   4      427.26      320.74     31.83 o 
  -5  33   4      329.36      330.69     30.18 o 
  -4  33   4        2.39       19.40     14.02 o 
  -3  33   4        3.99       37.98     20.11 o 
  -2  33   4      301.60      283.85     35.64 o 
  -1  33   4      207.73      177.88     30.93 o 
   0  33   4     1575.58     1483.85     71.06 o 
   1  33   4      252.95      333.19     41.14 o 
   2  33   4      279.01      313.66     31.54 o 
   3  33   4      246.82      244.14     30.05 o 
   4  33   4      368.88      351.05     36.29 o 
  -7  34   4       27.71       25.72     30.87 o 
  -6  34   4      471.50      494.64     38.23 o 
  -5  34   4       11.83       16.55     17.76 o 
  -4  34   4       52.17       47.52     15.96 o 
  -3  34   4      126.25      120.96     27.98 o 
  -2  34   4      250.07      241.94     35.02 o 
  -1  34   4       10.03       -8.40     19.02 o 
   0  34   4      379.97      455.86     45.93 o 
   1  34   4       73.00      101.33     28.43 o 
   2  34   4       17.79       43.39     18.62 o 
   3  34   4       18.53       22.80     20.02 o 
   4  34   4       15.54       19.16     21.83 o 
  -7  35   4      570.80      648.59     98.43 o 
  -6  35   4      558.88      517.00     45.97 o 
  -5  35   4      585.39      581.04     71.05 o 
  -4  35   4      356.34      402.28     36.18 o 
  -3  35   4       92.70       72.49     30.21 o 
  -2  35   4       33.28       60.98     25.15 o 
  -1  35   4       85.08       62.48     25.44 o 
   0  35   4      685.11      762.16     55.92 o 
   1  35   4      465.14      526.66     51.54 o 
   2  35   4      517.28      582.84     44.98 o 
   3  35   4      722.52      718.56     48.64 o 
   4  35   4      287.02      267.21     54.67 o 
  -7  36   4      204.63      267.49     82.15 o 
  -6  36   4      248.77      303.54    108.78 o 
  -5  36   4      231.99      257.94     34.54 o 
  -4  36   4     1021.45     1159.06     68.89 o 
  -3  36   4     2180.33     2354.06     93.87 o 
  -2  36   4      982.55      971.20     61.34 o 
  -1  36   4      887.77      801.71     76.20 o 
   0  36   4      812.13      908.71     77.38 o 
   1  36   4      388.02      458.34     61.16 o 
   2  36   4      104.50       95.03     38.44 o 
   3  36   4        1.26       52.71     23.35 o 
   4  36   4       29.58       53.40     34.43 o 
  -6  37   4      272.47      268.30     63.27 o 
  -5  37   4      226.42      222.08     32.37 o 
  -4  37   4      161.46      152.53     50.88 o 
  -3  37   4        0.11       21.79     35.04 o 
  -2  37   4      183.10      127.70     34.85 o 
  -1  37   4      345.48      387.27     67.10 o 
   0  37   4      308.24      347.40     65.49 o 
   1  37   4      235.08      262.74     57.01 o 
   2  37   4      226.65      272.28     89.76 o 
   3  37   4      261.84      261.86     37.85 o 
  -6  38   4        3.20       25.59     63.57 o 
  -5  38   4       62.22       36.09     22.01 o 
  -4  38   4        7.21       20.55     38.38 o 
  -3  38   4        0.07      -32.56     32.56 o 
  -2  38   4       35.76       34.22     24.87 o 
  -1  38   4        3.80        8.42     35.78 o 
   0  38   4        0.65       30.70     35.66 o 
   1  38   4        4.26       17.12     26.87 o 
   2  38   4       17.05       26.27     30.10 o 
   3  38   4       40.00       21.61     30.69 o 
  -6  39   4      121.86       94.12     36.81 o 
  -5  39   4      120.69      153.42     29.96 o 
  -4  39   4      151.98      100.90     49.40 o 
  -3  39   4      204.82      187.82     59.30 o 
  -2  39   4       85.83       75.55     27.80 o 
  -1  39   4      226.30      189.80     51.88 o 
   0  39   4      152.43      156.99     52.87 o 
   1  39   4      614.40      644.88     59.43 o 
   2  39   4      487.90      519.25     73.91 o 
   3  39   4      720.05      863.53     73.14 o 
  -6  40   4      250.58      244.03     51.57 o 
  -5  40   4      333.33      376.64     66.55 o 
  -4  40   4      582.74      624.11     90.13 o 
  -3  40   4     1705.96     1966.18    137.18 o 
  -2  40   4     1980.78     1814.39    128.39 o 
  -1  40   4      750.64      705.58     90.63 o 
   0  40   4      313.34      421.56     72.55 o 
   1  40   4      258.57      334.80     48.20 o 
   2  40   4       58.58      131.93     38.28 o 
  -5  41   4      117.97      128.64     59.18 o 
  -4  41   4       87.57       61.77     31.13 o 
  -3  41   4       50.15      242.66     61.28 o 
  -2  41   4      341.78      318.56     66.24 o 
  -1  41   4       74.24       45.93     43.83 o 
   0  41   4      133.55       86.66     46.92 o 
   1  41   4      192.74      170.98     55.59 o 
   2  41   4      152.16      144.15     40.26 o 
  -5  42   4        0.04       29.59     43.95 o 
  -4  42   4        1.82      -16.54     26.76 o 
  -3  42   4        1.51       13.25     40.98 o 
  -2  42   4      111.26      251.20     63.14 o 
  -1  42   4        6.65       34.79     40.61 o 
   0  42   4       13.59        0.87     39.25 o 
   1  42   4        3.02      -30.58     40.24 o 
   2  42   4       75.46       62.53     35.26 o 
  -4  43   4       62.94       85.80     52.74 o 
  -3  43   4       48.61      104.12     51.75 o 
  -2  43   4       32.19       80.60     49.28 o 
  -1  43   4      126.27      102.14     52.74 o 
   0  43   4      118.88      113.28     55.22 o 
   1  43   4       73.53       -0.50     44.32 o 
  -4  44   4      358.11      321.90     74.66 o 
  -3  44   4      586.84      769.96    102.26 o 
  -2  44   4      977.61      965.57    107.71 o 
  -1  44   4      564.09      615.82     90.63 o 
   0  44   4      159.13      140.64     57.82 o 
   1  44   4      117.41      175.56     61.66 o 
  -3  45   4        5.40      -24.64     36.65 o 
  -2  45   4       10.10       70.20     54.85 o 
  -1  45   4       26.89        5.70     43.08 o 
   0  45   4       37.15      147.83     56.95 o 
  -2  46   4       38.87       19.69     46.92 o 
 -10   1   5      119.01      194.13     60.79 o 
  -9   1   5        5.44       23.20     13.50 o 
  -8   1   5      658.96      643.50     45.65 o 
  -7   1   5       23.57       56.68     11.05 o 
  -6   1   5      502.15      470.93     20.06 o 
  -5   1   5      440.84      359.16     12.85 o 
  -4   1   5     1150.58      972.79     23.22 o 
  -3   1   5     9326.05     9211.21    109.67 o 
  -2   1   5     8304.21     7827.45     95.25 o 
  -1   1   5        8.77       15.52      3.84 o 
   0   1   5     2262.47     2192.18     27.25 o 
   1   1   5      833.85      790.76     15.59 o 
   2   1   5     1533.67     1496.96     49.70 o 
   3   1   5        0.13       20.57     12.29 o 
   4   1   5        7.41       22.91     13.30 o 
   5   1   5      245.26      183.67     55.28 o 
   6   1   5      479.15      431.92     64.69 o 
 -10   2   5     1502.04     1619.01     82.50 o 
  -9   2   5     3639.73     3650.68     78.32 o 
  -8   2   5     2792.61     2977.30     54.13 o 
  -7   2   5     6573.98     6706.33    108.58 o 
  -6   2   5     3683.14     3762.91     53.49 o 
  -5   2   5     1646.27     1553.85     29.61 o 
  -4   2   5    13638.57    14743.68    188.22 o 
  -3   2   5       28.78       45.32      5.91 o 
  -2   2   5     2648.85     2826.71     45.14 o 
  -1   2   5    15300.21    15408.15    169.39 o 
   0   2   5    11571.80    11413.11    110.73 o 
   1   2   5     9000.08     8870.35     83.54 o 
   2   2   5     9387.59     9172.01    155.07 o 
   3   2   5     5277.12     5343.36    103.99 o 
   4   2   5     1990.81     1926.12     65.90 o 
   5   2   5     1648.96     1626.28     83.69 o 
   6   2   5      170.17      250.02     70.01 o 
 -10   3   5      219.55      256.94     35.03 o 
  -9   3   5        6.51       10.08     16.38 o 
  -8   3   5      150.56      149.75     14.77 o 
  -7   3   5      382.40      429.07     30.24 o 
  -6   3   5     1886.33     1916.11     33.31 o 
  -5   3   5     5291.86     5245.28     70.55 o 
  -4   3   5     3868.89     3530.10     53.34 o 
  -3   3   5    13247.06    13542.33    171.57 o 
  -2   3   5    19046.05    19315.15    221.33 o 
  -1   3   5    11784.34    11826.11    123.33 o 
   0   3   5     1146.06     1044.41     17.56 o 
   1   3   5      993.99     1031.13     18.69 o 
   2   3   5     3380.38     3301.48     69.54 o 
   3   3   5      204.79      240.22     20.98 o 
   4   3   5      426.07      469.29     64.91 o 
   5   3   5      662.28      720.38     47.01 o 
   6   3   5      492.45      506.16     47.74 o 
 -10   4   5       11.82       10.74     23.16 o 
  -9   4   5       42.65       24.70     18.99 o 
  -8   4   5       35.92       49.22     11.56 o 
  -7   4   5      290.00      267.30     19.22 o 
  -6   4   5      112.11      143.44     10.47 o 
  -5   4   5     1269.17     1427.28     25.22 o 
  -4   4   5     2067.38     2307.62     50.21 o 
  -3   4   5     1130.32     1286.50     26.71 o 
  -2   4   5     2566.33     2697.91     39.23 o 
  -1   4   5     1215.71     1190.40     20.20 o 
   0   4   5      602.87      604.18     13.15 o 
   1   4   5     2455.04     2597.18     32.47 o 
   2   4   5       81.74       87.71     13.19 o 
   3   4   5       58.80       95.11     13.79 o 
   4   4   5      139.57      125.01     28.61 o 
   5   4   5      228.53      228.52     27.11 o 
   6   4   5       50.46       71.72     27.42 o 
 -10   5   5      144.27       97.52     28.60 o 
  -9   5   5       16.93       34.65     20.83 o 
  -8   5   5      394.91      383.07     20.85 o 
  -7   5   5      102.16      100.39     12.88 o 
  -6   5   5      747.86      768.42     19.94 o 
  -5   5   5     3737.28     3829.63     51.13 o 
  -4   5   5     9622.35     9458.07    135.88 o 
  -3   5   5     4769.09     4489.56     69.40 o 
  -2   5   5    11743.90    11609.49    158.72 o 
  -1   5   5    10883.12    11099.61    117.80 o 
   0   5   5    11400.81    11517.13    117.26 o 
   1   5   5     2480.03     2304.34     33.52 o 
   2   5   5       43.60       62.51     11.32 o 
   3   5   5       20.15       30.94     13.67 o 
   4   5   5      440.09      455.32     31.75 o 
   5   5   5      888.66      835.35     44.30 o 
   6   5   5      397.94      333.45     41.30 o 
 -10   6   5     1305.92     1517.66     69.13 o 
  -9   6   5     1421.56     1521.12     54.05 o 
  -8   6   5     3936.65     4106.37     80.62 o 
  -7   6   5     5880.19     5862.40     85.20 o 
  -6   6   5     5336.85     5306.66     80.90 o 
  -5   6   5     7032.59     7270.80     87.72 o 
  -4   6   5     3673.96     3633.84     53.73 o 
  -3   6   5     1796.84     1806.02     34.42 o 
  -2   6   5    10412.12    10729.27    120.62 o 
  -1   6   5    10558.89    10963.06    116.43 o 
   0   6   5     4526.06     4643.12     53.45 o 
   1   6   5    10682.77    10799.08    120.39 o 
   2   6   5     9971.40    10093.37    151.53 o 
   3   6   5     4929.78     4982.28    142.90 o 
   4   6   5     4065.34     4236.12     95.72 o 
   5   6   5      926.78      986.46     47.98 o 
   6   6   5      148.06      190.84     34.39 o 
 -10   7   5      300.42      363.02     42.20 o 
  -9   7   5       20.26       17.57     16.98 o 
  -8   7   5      454.68      470.84     31.50 o 
  -7   7   5      635.47      681.12     46.97 o 
  -6   7   5      882.64      882.20     23.17 o 
  -5   7   5     3851.89     3864.23     51.70 o 
  -4   7   5    13503.48    13608.46    173.07 o 
  -3   7   5    16858.02    17145.77    233.68 o 
  -2   7   5    17289.64    17638.45    192.32 o 
  -1   7   5    32673.66    32985.60    332.02 o 
   0   7   5     1401.30     1374.93     22.15 o 
   1   7   5      503.64      536.35     15.68 o 
   2   7   5        0.43       32.46     10.20 o 
   3   7   5       35.37       41.79     14.10 o 
   4   7   5     1244.50     1271.32     47.81 o 
   5   7   5      846.64      853.28     45.24 o 
   6   7   5      584.39      626.09     43.73 o 
 -10   8   5        2.08       18.19     24.34 o 
  -9   8   5       31.66       30.72     17.77 o 
  -8   8   5       31.58        9.46     14.50 o 
  -7   8   5      274.99      305.26     21.27 o 
  -6   8   5     1117.68     1117.63     28.27 o 
  -5   8   5      200.74      233.49      9.81 o 
  -4   8   5      519.83      596.58     14.55 o 
  -3   8   5     2525.78     2932.99     50.18 o 
  -2   8   5     1475.56     1495.01     25.22 o 
  -1   8   5     1522.43     1417.44     22.26 o 
   0   8   5      603.81      554.96     21.59 o 
   1   8   5      446.63      482.21     16.30 o 
   2   8   5        5.67       21.39     10.46 o 
   3   8   5       47.67       53.67     15.51 o 
   4   8   5      282.44      284.70     27.15 o 
   5   8   5        0.56       20.88     17.26 o 
   6   8   5        2.72       19.33     19.68 o 
 -10   9   5      227.87      264.21     46.69 o 
  -9   9   5      189.26      207.31     26.43 o 
  -8   9   5      230.02      299.38     34.81 o 
  -7   9   5     2355.05     2262.65     74.35 o 
  -6   9   5      680.42      765.79     31.02 o 
  -5   9   5      868.23      789.70     36.83 o 
  -4   9   5     8412.25     8321.48    100.76 o 
  -3   9   5    16060.53    16418.19    225.19 o 
  -2   9   5    10208.17    10177.92    144.88 o 
  -1   9   5     9507.71     9245.81    100.16 o 
   0   9   5      910.89      906.56     18.35 o 
   1   9   5      812.43      846.35     19.36 o 
   2   9   5      466.97      476.51     30.44 o 
   3   9   5        2.62       25.23     17.91 o 
   4   9   5      942.37      910.05     45.89 o 
   5   9   5      996.09      926.15     47.04 o 
   6   9   5      245.96      230.74     44.23 o 
 -10  10   5      499.54      608.12     50.91 o 
  -9  10   5      889.95      940.98     49.75 o 
  -8  10   5     3956.53     3786.50     88.45 o 
  -7  10   5     1359.04     1326.10     43.72 o 
  -6  10   5     6200.79     6176.57    100.87 o 
  -5  10   5     8449.13     8691.18    133.85 o 
  -4  10   5      670.92      618.88     17.83 o 
  -3  10   5      655.42      728.53     26.39 o 
  -2  10   5     4446.99     4559.12     60.70 o 
  -1  10   5     1204.95     1079.03     20.12 o 
   0  10   5     5791.20     5458.05     76.03 o 
   1  10   5     6173.42     6117.44     70.59 o 
   2  10   5     4852.10     4673.81     93.12 o 
   3  10   5     5264.65     4889.61    101.03 o 
   4  10   5     2052.55     2054.67     70.46 o 
   5  10   5     1036.82     1083.45     50.10 o 
   6  10   5      690.59      707.15     52.51 o 
 -10  11   5      269.30      275.73     34.19 o 
  -9  11   5      180.38      132.75     32.43 o 
  -8  11   5      129.71      141.50     21.62 o 
  -7  11   5     1523.43     1451.92     46.46 o 
  -6  11   5      310.71      352.55     25.59 o 
  -5  11   5     2310.72     2305.03     37.53 o 
  -4  11   5     6065.05     6018.43     91.59 o 
  -3  11   5     1820.34     1686.25     34.32 o 
  -2  11   5     8741.99     8571.10    114.68 o 
  -1  11   5     7859.57     7657.52     84.96 o 
   0  11   5     1241.31     1262.87     30.85 o 
   1  11   5      153.13      134.76     10.40 o 
   2  11   5      670.95      703.97     31.68 o 
   3  11   5       53.89       70.51     16.30 o 
   4  11   5      293.86      313.34     32.43 o 
   5  11   5      116.72      121.96     26.24 o 
   6  11   5       96.53      107.39     28.42 o 
 -10  12   5       24.39       18.60     21.27 o 
  -9  12   5      197.57      186.76     25.73 o 
  -8  12   5      136.81       81.49     25.16 o 
  -7  12   5      957.13      948.74     39.81 o 
  -6  12   5      264.39      264.44     18.23 o 
  -5  12   5       13.31       13.62      8.74 o 
  -4  12   5      142.64      186.65      9.98 o 
  -3  12   5      711.48      840.69     26.98 o 
  -2  12   5      470.58      510.92     15.73 o 
  -1  12   5      109.93       90.17      6.68 o 
   0  12   5      155.02      138.41     10.52 o 
   1  12   5      246.35      269.71     13.41 o 
   2  12   5      330.08      317.86     23.38 o 
   3  12   5        2.79        8.75     13.38 o 
   4  12   5        0.82        4.32     14.52 o 
   5  12   5      105.61      102.04     24.87 o 
   6  12   5       43.98       35.45     22.65 o 
 -10  13   5      172.06      126.43     27.92 o 
  -9  13   5       64.81       95.10     21.79 o 
  -8  13   5       13.93       17.50     16.02 o 
  -7  13   5     1835.93     1778.85     57.11 o 
  -6  13   5       94.84       89.30     14.34 o 
  -5  13   5     4155.88     4111.03     81.67 o 
  -4  13   5    13561.68    13646.05    193.79 o 
  -3  13   5    11348.05    11217.76    177.22 o 
  -2  13   5     5106.34     4801.80     75.67 o 
  -1  13   5     3120.60     2886.46     37.80 o 
   0  13   5     3857.97     3561.77     47.07 o 
   1  13   5      898.47      936.08     22.48 o 
   2  13   5      141.69      171.76     20.89 o 
   3  13   5       95.43       79.46     28.82 o 
   4  13   5      181.56      201.52     23.68 o 
   5  13   5      214.20      228.74     31.45 o 
   6  13   5      425.19      410.52     44.39 o 
 -10  14   5     1145.66     1213.73     58.82 o 
  -9  14   5     1874.95     1805.79     61.84 o 
  -8  14   5     2405.05     2356.44     67.62 o 
  -7  14   5     3036.96     2879.89     71.73 o 
  -6  14   5     1576.14     1548.49     70.21 o 
  -5  14   5     3407.79     3350.92     68.25 o 
  -4  14   5     1180.88     1141.85     23.83 o 
  -3  14   5     1212.73     1327.04     34.03 o 
  -2  14   5      510.33      573.68     18.85 o 
  -1  14   5     3985.82     4104.27     50.17 o 
   0  14   5     1281.54     1375.16     25.97 o 
   1  14   5     4514.69     4531.56     63.18 o 
   2  14   5     4236.73     4354.60     89.87 o 
   3  14   5     4596.36     4402.05    134.13 o 
   4  14   5     3184.25     3109.32     79.91 o 
   5  14   5      924.40      900.87     54.85 o 
   6  14   5      579.08      721.54     55.11 o 
 -10  15   5      177.04      225.42     31.90 o 
  -9  15   5      158.79      169.97     25.69 o 
  -8  15   5      112.47      173.72     23.98 o 
  -7  15   5      237.61      228.47     23.81 o 
  -6  15   5      443.88      411.13     26.51 o 
  -5  15   5     3266.02     3289.30    154.90 o 
  -4  15   5     3403.40     3578.48     68.64 o 
  -3  15   5     2036.93     1710.03     40.40 o 
  -2  15   5     3084.72     2995.21     46.51 o 
  -1  15   5     1649.78     1626.88     25.51 o 
   0  15   5     4952.02     4742.47     62.85 o 
   1  15   5       91.69       91.44     10.91 o 
   2  15   5      417.91      409.82     26.56 o 
   3  15   5        8.82       28.48     14.83 o 
   4  15   5      216.25      236.37     26.44 o 
   5  15   5      288.02      331.32     32.09 o 
   6  15   5      192.06      166.32     32.60 o 
 -10  16   5        1.01       12.37     25.56 o 
  -9  16   5       19.96       18.61     19.45 o 
  -8  16   5      140.85      126.27     22.02 o 
  -7  16   5       18.31        9.63     13.74 o 
  -6  16   5      435.45      436.33     27.96 o 
  -5  16   5       93.39      110.68     16.29 o 
  -4  16   5       70.75       70.09     10.44 o 
  -3  16   5      367.76      408.51     19.89 o 
  -2  16   5      556.04      593.03     16.26 o 
  -1  16   5       27.16       32.15      5.97 o 
   0  16   5     1084.90     1053.16     22.80 o 
   1  16   5       42.96       36.58      8.48 o 
   2  16   5        0.81        7.40     11.55 o 
   3  16   5       12.69       20.97     14.15 o 
   4  16   5       13.81       -1.74     15.06 o 
   5  16   5       12.36       15.73     18.72 o 
   6  16   5       15.07       34.21     25.87 o 
 -10  17   5      162.78      101.02     32.35 o 
  -9  17   5       61.48       24.71     19.45 o 
  -8  17   5       44.70       22.92     16.29 o 
  -7  17   5       85.00       75.58     17.93 o 
  -6  17   5     1716.42     1611.95     48.69 o 
  -5  17   5     5610.77     5689.00     88.06 o 
  -4  17   5     8118.27     8013.17    134.26 o 
  -3  17   5     6436.71     6183.02    125.04 o 
  -2  17   5     3206.10     3240.92     45.98 o 
  -1  17   5      538.99      571.48     17.10 o 
   0  17   5      857.45      915.48     21.63 o 
   1  17   5       24.58       52.26     10.45 o 
   2  17   5        5.17       17.26     12.88 o 
   3  17   5       14.98       20.69     14.32 o 
   4  17   5       73.80       76.48     19.65 o 
   5  17   5      268.15      274.55     30.61 o 
   6  17   5      853.86      865.14     73.24 o 
 -10  18   5      990.65     1085.50     67.92 o 
  -9  18   5     1155.02     1152.80     54.69 o 
  -8  18   5     1421.00     1390.12     52.63 o 
  -7  18   5     4435.06     4280.49     96.43 o 
  -6  18   5     4412.61     4221.75     91.07 o 
  -5  18   5     1225.95     1177.55     33.23 o 
  -4  18   5      695.22      718.89     32.74 o 
  -3  18   5        9.58       14.94      7.56 o 
  -2  18   5        3.89       -0.59      4.99 o 
  -1  18   5     2416.71     2344.78     37.97 o 
   0  18   5     9525.38     9291.52    111.28 o 
   1  18   5     5351.28     5103.06     81.47 o 
   2  18   5     4400.71     4046.81     88.40 o 
   3  18   5     2650.96     2601.56     68.78 o 
   4  18   5     2304.37     2415.08     79.38 o 
   5  18   5     1090.00     1104.29     53.75 o 
   6  18   5       33.93       50.07     27.99 o 
 -10  19   5       30.98      -22.16     48.66 o 
  -9  19   5        9.71       13.53     19.08 o 
  -8  19   5       11.01        8.34     16.87 o 
  -7  19   5       65.89       59.95     21.27 o 
  -6  19   5      886.30      830.22     37.63 o 
  -5  19   5     1889.74     1883.26     46.04 o 
  -4  19   5     1622.37     1625.30     41.53 o 
  -3  19   5     2147.51     2049.02     56.04 o 
  -2  19   5     1461.42     1520.37     30.15 o 
  -1  19   5     4330.61     4646.28     64.39 o 
   0  19   5     2408.76     2463.93     40.00 o 
   1  19   5       50.46       73.62     14.11 o 
   2  19   5        0.09        9.32     13.11 o 
   3  19   5       41.41       32.01     15.68 o 
   4  19   5        9.19       26.67     16.86 o 
   5  19   5      367.40      475.07     38.68 o 
   6  19   5      275.15      214.02     35.93 o 
  -9  20   5      114.55      116.61     26.25 o 
  -8  20   5        1.33       17.73     15.69 o 
  -7  20   5      624.22      575.83     35.49 o 
  -6  20   5      219.92      219.50     22.98 o 
  -5  20   5      213.41      206.22     16.47 o 
  -4  20   5        8.88        6.84      7.46 o 
  -3  20   5       43.45       40.48     10.35 o 
  -2  20   5       92.17       83.01     13.69 o 
  -1  20   5       77.41       59.02      7.61 o 
   0  20   5      291.36      368.89     16.42 o 
   1  20   5        3.26       17.16     11.97 o 
   2  20   5       13.59       14.92     13.72 o 
   3  20   5      321.93      261.73     26.11 o 
   4  20   5      152.49      122.14     22.33 o 
   5  20   5       33.31       28.17     19.93 o 
  -9  21   5        0.09       12.28     20.25 o 
  -8  21   5        7.35       19.66     20.82 o 
  -7  21   5       38.67        3.94     13.81 o 
  -6  21   5     3343.16     3219.92     77.86 o 
  -5  21   5     1600.12     1537.15     41.87 o 
  -4  21   5     2270.16     2090.67     50.97 o 
  -3  21   5     8423.20     7701.70    317.84 o 
  -2  21   5     3626.07     3633.66     73.04 o 
  -1  21   5      846.78      781.06     29.95 o 
   0  21   5       19.69       23.99      8.34 o 
   1  21   5     2001.04     1931.17     52.73 o 
   2  21   5      119.59      125.87     19.55 o 
   3  21   5        7.98       20.66     15.54 o 
   4  21   5       21.87       31.20     17.87 o 
   5  21   5      206.56      172.72     34.94 o 
  -9  22   5     1555.84     1462.96     63.20 o 
  -8  22   5      845.38      804.38     79.27 o 
  -7  22   5      564.53      531.57     35.39 o 
  -6  22   5     1868.70     1885.15     56.77 o 
  -5  22   5     1873.13     1815.53     54.06 o 
  -4  22   5      494.61      466.18     24.24 o 
  -3  22   5        8.87       59.84     10.24 o 
  -2  22   5      696.70      756.20     45.57 o 
  -1  22   5     1473.29     1359.46     31.01 o 
   0  22   5     3837.24     3732.70     69.06 o 
   1  22   5     3051.43     2931.75     91.07 o 
   2  22   5     3553.04     3600.57     82.93 o 
   3  22   5     1618.22     1636.63     63.01 o 
   4  22   5      826.59      826.16     45.18 o 
   5  22   5      521.41      490.84     40.61 o 
  -9  23   5       23.91       46.81     25.65 o 
  -8  23   5       26.53       34.38     18.55 o 
  -7  23   5       72.96       65.26     18.73 o 
  -6  23   5      705.72      698.59     39.08 o 
  -5  23   5       46.25       63.10     12.55 o 
  -4  23   5     2998.44     3025.22     69.78 o 
  -3  23   5     3890.32     3823.70     68.86 o 
  -2  23   5     1375.97     1335.66     33.87 o 
  -1  23   5      570.86      587.78     23.42 o 
   0  23   5        7.86       13.16      9.96 o 
   1  23   5     1435.89     1339.75     43.78 o 
   2  23   5      402.34      433.18     31.86 o 
   3  23   5       41.81       32.68     17.29 o 
   4  23   5      100.95      107.50     22.66 o 
   5  23   5      179.47      125.32     29.42 o 
  -9  24   5        0.94       -5.86     22.78 o 
  -8  24   5        3.02       14.86     18.48 o 
  -7  24   5       44.07       66.83     18.56 o 
  -6  24   5      104.43       94.83     18.77 o 
  -5  24   5      122.64      110.98     15.53 o 
  -4  24   5      262.30      287.88     27.56 o 
  -3  24   5       32.31       69.86     11.24 o 
  -2  24   5       15.77       13.81      8.98 o 
  -1  24   5      347.54      379.42     29.09 o 
   0  24   5      100.98       79.18     12.63 o 
   1  24   5       82.97       77.04     16.18 o 
   2  24   5       91.70      131.09     20.18 o 
   3  24   5       30.40       26.41     16.09 o 
   4  24   5      116.19      113.61     23.41 o 
   5  24   5       13.88       34.79     25.55 o 
  -9  25   5       23.12       36.44     25.67 o 
  -8  25   5       32.16       29.34     18.57 o 
  -7  25   5      261.65      272.51     28.68 o 
  -6  25   5      808.12      772.95     66.65 o 
  -5  25   5      875.18      841.47     33.70 o 
  -4  25   5      560.59      579.97     35.58 o 
  -3  25   5     2906.63     2853.71     56.83 o 
  -2  25   5     2919.23     2844.58     63.64 o 
  -1  25   5      623.89      699.81     53.02 o 
   0  25   5        3.00        3.86     10.93 o 
   1  25   5      194.98      253.26     31.70 o 
   2  25   5       36.65       18.39     15.21 o 
   3  25   5      186.27      202.61     25.26 o 
   4  25   5        9.96      -13.00     26.07 o 
   5  25   5      138.84      146.82     33.02 o 
  -9  26   5     1404.73     1330.13     73.87 o 
  -8  26   5     1265.43     1174.96     63.72 o 
  -7  26   5     1067.20     1030.54     60.69 o 
  -6  26   5      348.63      331.54     28.96 o 
  -5  26   5      195.37      211.09     19.85 o 
  -4  26   5      210.45      197.86     32.02 o 
  -3  26   5      122.10      145.18     16.97 o 
  -2  26   5     1301.60     1280.37     46.77 o 
  -1  26   5     1030.03     1075.03     44.03 o 
   0  26   5      300.91      292.57     23.08 o 
   1  26   5      875.07      973.26     39.75 o 
   2  26   5      686.42      723.70     38.09 o 
   3  26   5      797.38      798.97     43.06 o 
   4  26   5      851.00     1007.57     51.43 o 
   5  26   5      368.91      418.66     44.80 o 
  -9  27   5       39.50       52.94     27.57 o 
  -8  27   5        1.04       40.13     20.61 o 
  -7  27   5      278.83      308.36     43.49 o 
  -6  27   5      917.30      862.25     30.06 o 
  -5  27   5      498.33      515.68     56.67 o 
  -4  27   5      973.49      928.16     35.63 o 
  -3  27   5     1613.75     1466.30     92.94 o 
  -2  27   5     1613.77     1494.58     51.57 o 
  -1  27   5      516.00      445.36     31.95 o 
   0  27   5      397.69      410.08     31.35 o 
   1  27   5      934.63      837.20     38.16 o 
   2  27   5       61.63       64.14     18.41 o 
   3  27   5       77.68       93.92     21.41 o 
   4  27   5      162.09      110.20     25.61 o 
   5  27   5       80.17      109.10     31.25 o 
  -8  28   5        1.01      -17.79     17.79 o 
  -7  28   5       27.46       20.37     17.34 o 
  -6  28   5      217.51      200.39     17.02 o 
  -5  28   5      115.31      109.29     16.64 o 
  -4  28   5       60.75       55.78     14.43 o 
  -3  28   5        9.80       24.86     11.71 o 
  -2  28   5        2.33       12.46     12.03 o 
  -1  28   5       18.66        7.92     14.12 o 
   0  28   5      384.89      384.13     30.99 o 
   1  28   5        0.28        0.59     14.10 o 
   2  28   5        9.31      -14.26     14.26 o 
   3  28   5       24.75       21.86     18.54 o 
   4  28   5        0.84       12.65     20.89 o 
  -8  29   5       84.81       67.58     26.36 o 
  -7  29   5      448.42      493.29     37.90 o 
  -6  29   5      421.62      442.01     28.14 o 
  -5  29   5     1120.78     1055.08     39.88 o 
  -4  29   5     1182.50     1113.37     40.18 o 
  -3  29   5     2100.11     2091.97     64.49 o 
  -2  29   5     2227.10     2410.03     88.60 o 
  -1  29   5      400.60      428.50     32.29 o 
   0  29   5     1660.43     1773.57     91.56 o 
   1  29   5      118.46      124.21     23.34 o 
   2  29   5      182.76      147.60     23.20 o 
   3  29   5        6.77       25.02     18.29 o 
   4  29   5      104.93       77.28     24.68 o 
  -8  30   5     1275.48     1218.12     77.01 o 
  -7  30   5     1326.40     1291.95     55.24 o 
  -6  30   5     1856.70     1682.58     49.51 o 
  -5  30   5     1105.99     1177.80     44.62 o 
  -4  30   5       64.77       68.22     15.56 o 
  -3  30   5        9.57       10.12     17.88 o 
  -2  30   5      643.09      639.41     46.90 o 
  -1  30   5     1598.05     1793.02     75.42 o 
   0  30   5     1805.45     1679.06     75.28 o 
   1  30   5     1128.72     1218.74     53.09 o 
   2  30   5     1026.36     1179.14     48.88 o 
   3  30   5     1929.72     1963.93    136.31 o 
   4  30   5      847.80      914.58     52.19 o 
  -8  31   5        5.92        5.73     23.77 o 
  -7  31   5       68.77       63.10     21.69 o 
  -6  31   5       71.01       72.57     19.54 o 
  -5  31   5      797.07      800.34     37.29 o 
  -4  31   5      383.39      363.06     26.76 o 
  -3  31   5      628.65      693.89     66.55 o 
  -2  31   5     1909.08     1806.25     76.53 o 
  -1  31   5      333.45      389.49     32.36 o 
   0  31   5      614.78      684.02     52.83 o 
   1  31   5       88.71      108.16     26.16 o 
   2  31   5        6.00       17.31     17.76 o 
   3  31   5        0.39       19.31     19.15 o 
   4  31   5       32.70       48.84     26.92 o 
  -8  32   5       12.18       15.60     25.60 o 
  -7  32   5       15.90       38.85     20.57 o 
  -6  32   5       91.07      100.09     22.10 o 
  -5  32   5        1.44        8.67     18.11 o 
  -4  32   5       20.52       26.35     14.81 o 
  -3  32   5        0.43       -8.06     17.58 o 
  -2  32   5      237.27      264.08     34.24 o 
  -1  32   5       25.30       45.63     18.18 o 
   0  32   5        3.79        1.19     20.81 o 
   1  32   5       99.78       58.82     28.88 o 
   2  32   5        3.78      -18.78     18.78 o 
   3  32   5      102.06       81.22     23.42 o 
   4  32   5        2.50      -22.06     23.67 o 
  -8  33   5       43.75       50.04     28.67 o 
  -7  33   5      320.75      291.40     32.07 o 
  -6  33   5       89.12       64.61     20.24 o 
  -5  33   5      113.46      145.19     26.08 o 
  -4  33   5     1783.16     1725.00     53.02 o 
  -3  33   5     1412.10     1533.81     71.25 o 
  -2  33   5     1426.49     1422.63     68.30 o 
  -1  33   5      282.47      301.07     30.83 o 
   0  33   5      415.48      406.33     44.49 o 
   1  33   5      171.61      188.18     53.98 o 
   2  33   5        2.35       19.86     21.72 o 
   3  33   5        2.25        4.97     20.09 o 
   4  33   5      193.46      284.56     40.08 o 
  -7  34   5      811.39      769.96     55.47 o 
  -6  34   5      938.63      891.35     47.59 o 
  -5  34   5     1034.27     1093.91     56.50 o 
  -4  34   5       32.00       34.50     19.01 o 
  -3  34   5        0.16       28.08     22.16 o 
  -2  34   5      106.03      128.65     49.71 o 
  -1  34   5     1220.21     1412.50     70.26 o 
   0  34   5     1317.70     1375.96     91.31 o 
   1  34   5      887.32      873.57     64.25 o 
   2  34   5      547.45      566.25     57.36 o 
   3  34   5     1014.47     1198.49     66.00 o 
  -7  35   5      130.53      142.68     32.04 o 
  -6  35   5      181.13      222.02     28.57 o 
  -5  35   5      579.18      531.68     52.34 o 
  -4  35   5      204.60      281.54     60.05 o 
  -3  35   5      683.02      697.98    130.12 o 
  -2  35   5      764.81      646.46     52.74 o 
  -1  35   5      697.19      808.71     87.66 o 
   0  35   5      427.65      403.68    109.82 o 
   1  35   5        0.29       -5.22     21.50 o 
   2  35   5        1.66        3.04     24.87 o 
   3  35   5       70.67       76.69     39.59 o 
  -7  36   5       51.02       26.41     25.67 o 
  -6  36   5       38.18       31.90     20.31 o 
  -5  36   5      110.60      149.26     28.28 o 
  -4  36   5       84.25       96.32     43.46 o 
  -3  36   5        1.20       -3.18     20.75 o 
  -2  36   5       35.51       39.06     23.65 o 
  -1  36   5       29.70       73.17     39.37 o 
   0  36   5        1.28       31.82     25.01 o 
   1  36   5        4.71       -8.76     23.80 o 
   2  36   5        0.54        7.14     27.81 o 
   3  36   5       14.70       -8.33     44.51 o 
  -7  37   5       61.53       31.83     33.65 o 
  -6  37   5       73.15      108.23     27.96 o 
  -5  37   5      247.23      241.99     28.52 o 
  -4  37   5     1007.77     1089.01    106.10 o 
  -3  37   5      596.69      649.49     85.43 o 
  -2  37   5      218.82      216.58     36.00 o 
  -1  37   5     1042.33     1063.50    100.53 o 
   0  37   5      283.14      248.76     39.43 o 
   1  37   5      167.56      186.73     37.78 o 
   2  37   5       24.84       46.72     31.04 o 
   3  37   5        9.02       19.85     31.53 o 
  -6  38   5      457.43      481.20     90.19 o 
  -5  38   5      324.80      236.78     28.23 o 
  -4  38   5      116.13      133.59     48.78 o 
  -3  38   5        0.11       23.65     36.40 o 
  -2  38   5       41.56       20.97     25.88 o 
  -1  38   5      213.99      223.22     57.32 o 
   0  38   5      828.75      996.54    147.21 o 
   1  38   5      723.08      829.01     66.15 o 
   2  38   5      880.26      912.83     72.15 o 
  -6  39   5      274.16      313.45     51.04 o 
  -5  39   5      226.32      222.64     42.38 o 
  -4  39   5      530.16      489.53     80.23 o 
  -3  39   5      742.42      846.59     97.44 o 
  -2  39   5      262.90      234.24     58.44 o 
  -1  39   5      611.56      616.81     86.42 o 
   0  39   5      119.54       74.28     44.69 o 
   1  39   5      158.33      200.91     39.38 o 
   2  39   5        0.88       26.97     36.96 o 
  -6  40   5        7.48       20.80     30.73 o 
  -5  40   5       24.47       52.62     48.04 o 
  -4  40   5       31.86       69.83     47.42 o 
  -3  40   5       16.88       51.38     41.23 o 
  -2  40   5       35.01        8.42     41.85 o 
  -1  40   5       18.81       11.02     40.11 o 
   0  40   5       82.62       96.20     43.70 o 
   1  40   5       83.44      130.01     35.68 o 
   2  40   5       59.92       39.26     32.04 o 
  -5  41   5      467.47      368.82     77.26 o 
  -4  41   5      565.41      394.94     76.14 o 
  -3  41   5      875.15     1017.45    109.07 o 
  -2  41   5      425.70      428.12     77.26 o 
  -1  41   5      634.83      600.34     86.66 o 
   0  41   5      140.36       92.36     47.05 o 
   1  41   5       45.91       58.85     34.51 o 
  -5  42   5      188.11      131.73     58.19 o 
  -4  42   5       76.42       80.72     51.50 o 
  -3  42   5        0.26       53.11     47.17 o 
  -2  42   5       10.60       -0.62     44.08 o 
  -1  42   5       86.64      137.43     53.73 o 
   0  42   5      438.58      361.64     70.07 o 
   1  42   5      424.19      406.78     54.42 o 
  -4  43   5      318.45      196.48     64.38 o 
  -3  43   5      147.08      217.90     63.76 o 
  -2  43   5       75.48      152.28     58.68 o 
  -1  43   5      131.62      195.12     63.02 o 
   0  43   5       36.91       64.38     46.18 o 
  -4  44   5       15.59       18.45     44.20 o 
  -3  44   5       21.70       82.95     50.27 o 
  -2  44   5        5.01       21.67     46.18 o 
  -1  44   5        2.66        5.45     42.96 o 
   0  44   5        0.14       17.33     41.10 o 
  -3  45   5      494.29      414.51     82.58 o 
  -2  45   5      849.02      880.89    109.45 o 
  -1  45   5      339.52      389.74     78.25 o 
 -10   0   6      379.51      458.21     68.47 o 
  -9   0   6      177.61      200.85     32.56 o 
  -8   0   6      418.27      425.88     41.76 o 
  -7   0   6     1535.12     1454.79     48.37 o 
  -6   0   6     3534.37     3569.00     90.90 o 
  -5   0   6     2682.52     2375.13     59.21 o 
  -4   0   6    27370.68    26041.51   1583.69 o 
  -3   0   6    34621.86    34767.96    516.21 o 
  -2   0   6    10012.88     9686.65    155.23 o 
  -1   0   6      222.75      199.96     13.67 o 
   0   0   6     2312.25     2239.05     46.89 o 
   1   0   6     1678.40     1653.23     44.45 o 
   2   0   6      413.44      473.05     36.84 o 
   3   0   6      791.94      830.49     50.75 o 
   4   0   6       72.53       59.80     38.38 o 
   5   0   6     1423.25     1309.13    120.09 o 
   6   0   6      857.54      940.31    115.88 o 
 -10   1   6      895.38      909.91     90.63 o 
  -9   1   6     1144.96     1244.74     41.96 o 
  -8   1   6     3767.78     3629.36     95.82 o 
  -7   1   6     3225.76     3181.02     63.26 o 
  -6   1   6     1184.46     1221.04     24.81 o 
  -5   1   6      386.42      438.72     15.88 o 
  -4   1   6      318.15      335.86     13.48 o 
  -3   1   6       26.21       24.94      5.53 o 
  -2   1   6     6771.74     6941.93     81.51 o 
  -1   1   6    15230.05    15767.69    187.10 o 
   0   1   6     2321.19     2179.18     31.28 o 
   1   1   6     6604.48     6540.56     86.25 o 
   2   1   6     2260.97     2252.06     56.34 o 
   3   1   6      243.64      254.24     25.70 o 
   4   1   6     1275.42     1194.78     55.11 o 
   5   1   6      111.62       59.20     30.60 o 
   6   1   6       17.00       32.44     27.94 o 
 -10   2   6        0.11        5.44     25.39 o 
  -9   2   6       13.49       19.53     13.96 o 
  -8   2   6      245.68      180.47     39.68 o 
  -7   2   6       19.30       27.94      9.34 o 
  -6   2   6      154.19      122.00      9.52 o 
  -5   2   6     2641.66     2815.48     44.34 o 
  -4   2   6      505.75      494.08     18.13 o 
  -3   2   6     2258.84     2342.61     35.85 o 
  -2   2   6      390.77      490.48     14.92 o 
  -1   2   6     2907.03     2928.70     39.33 o 
   0   2   6        2.76       -4.25      4.25 o 
   1   2   6      165.42      190.16     11.04 o 
   2   2   6        0.11        1.37      9.25 o 
   3   2   6       30.44       47.41     14.36 o 
   4   2   6      208.01      193.93     28.38 o 
   5   2   6       20.52       40.95     23.22 o 
   6   2   6       10.78      -12.58     25.77 o 
 -10   3   6      595.90      534.09     53.53 o 
  -9   3   6     1859.24     1904.99     52.20 o 
  -8   3   6     4071.16     3984.32     87.21 o 
  -7   3   6     2755.85     2752.73     52.15 o 
  -6   3   6     3114.70     3301.43     51.14 o 
  -5   3   6     4567.62     4803.98     65.27 o 
  -4   3   6     2805.16     2984.08     50.28 o 
  -3   3   6      511.57      529.81     14.37 o 
  -2   3   6    15206.10    16056.04    177.57 o 
  -1   3   6     1812.29     1739.41     25.59 o 
   0   3   6     3190.11     3227.36     44.35 o 
   1   3   6     6633.69     6804.05     82.14 o 
   2   3   6     2049.43     2001.85     46.89 o 
   3   3   6     1849.23     1760.83     46.37 o 
   4   3   6     1178.68     1182.28     48.46 o 
   5   3   6      684.57      839.90     57.60 o 
   6   3   6       82.76       80.51     42.83 o 
 -10   4   6      312.72      310.09     36.63 o 
  -9   4   6       64.26       76.63     18.84 o 
  -8   4   6       78.57       96.89     15.80 o 
  -7   4   6     2071.11     1949.74     51.44 o 
  -6   4   6     3114.69     3211.75     51.36 o 
  -5   4   6     9120.61     8963.00    110.97 o 
  -4   4   6    12404.88    12145.21    156.89 o 
  -3   4   6    14894.22    14725.69    172.95 o 
  -2   4   6    30937.81    30415.31    350.07 o 
  -1   4   6     7096.40     6817.63     73.65 o 
   0   4   6     2275.43     2193.01     53.44 o 
   1   4   6      220.10      233.46     12.47 o 
   2   4   6       14.40       44.23     11.52 o 
   3   4   6      260.69      250.56     23.79 o 
   4   4   6     1019.31     1068.20     46.45 o 
   5   4   6     1036.00     1068.91     62.91 o 
   6   4   6      938.54      918.36     66.06 o 
 -10   5   6     1164.32     1141.16     61.59 o 
  -9   5   6     1772.70     1717.72     65.85 o 
  -8   5   6     1282.33     1274.60     39.50 o 
  -7   5   6     2264.14     2064.22     53.41 o 
  -6   5   6      538.00      578.71     20.95 o 
  -5   5   6     4604.61     4943.90     71.41 o 
  -4   5   6     4852.33     5270.79     87.91 o 
  -3   5   6      581.84      525.12     14.44 o 
  -2   5   6     1634.92     1641.53     27.04 o 
  -1   5   6     9168.03     9690.99    104.72 o 
   0   5   6     4086.14     4058.92     52.98 o 
   1   5   6     3389.80     3248.42     49.21 o 
   2   5   6     4124.39     3879.22     89.52 o 
   3   5   6      600.00      591.36     33.60 o 
   4   5   6      521.42      621.80     38.14 o 
   5   5   6      392.96      401.36     35.04 o 
   6   5   6       97.91       78.45     30.89 o 
 -10   6   6        8.05       27.23     22.02 o 
  -9   6   6        0.14       22.61     24.49 o 
  -8   6   6       93.51       77.95     14.91 o 
  -7   6   6       56.73       72.46     17.80 o 
  -6   6   6      509.99      557.58     18.91 o 
  -5   6   6     1072.93     1177.45     25.18 o 
  -4   6   6       17.63       17.81      4.77 o 
  -3   6   6      232.29      268.73      9.72 o 
  -2   6   6      383.62      434.85     12.78 o 
  -1   6   6      794.23      816.64     23.97 o 
   0   6   6      432.56      400.49     16.53 o 
   1   6   6      466.64      509.75     19.36 o 
   2   6   6       53.33       36.17     11.59 o 
   3   6   6       96.77       76.64     17.61 o 
   4   6   6       10.42        9.01     15.36 o 
   5   6   6       33.11       59.08     20.08 o 
   6   6   6        0.08       13.61     26.83 o 
 -10   7   6     1043.32     1135.06     61.81 o 
  -9   7   6     1659.40     1658.17     57.55 o 
  -8   7   6     1911.83     1873.51     49.14 o 
  -7   7   6     3428.96     3532.88     77.06 o 
  -6   7   6     1408.18     1441.07     30.53 o 
  -5   7   6      228.85      230.04     13.71 o 
  -4   7   6        5.88       14.85      4.37 o 
  -3   7   6        0.81       27.69      5.47 o 
  -2   7   6     5470.59     5509.45     72.51 o 
  -1   7   6      902.57      878.47     17.87 o 
   0   7   6     7201.45     7171.62     83.80 o 
   1   7   6     1527.03     1414.80     30.71 o 
   2   7   6     2088.20     2076.17     84.61 o 
   3   7   6     3134.65     3194.03     77.93 o 
   4   7   6      444.63      505.98     35.74 o 
   5   7   6      586.41      607.65     41.62 o 
   6   7   6       46.93       16.15     27.78 o 
 -10   8   6      147.00      170.45     31.15 o 
  -9   8   6      105.31      107.67     25.66 o 
  -8   8   6     1611.06     1504.57     56.74 o 
  -7   8   6        6.89       52.64     13.06 o 
  -6   8   6     2541.55     2547.86     52.10 o 
  -5   8   6    10686.07    10762.24    159.12 o 
  -4   8   6     9368.49     8707.15    127.08 o 
  -3   8   6    18969.61    18376.34    232.51 o 
  -2   8   6    17461.93    16672.08    196.09 o 
  -1   8   6    15794.95    15957.42    167.60 o 
   0   8   6      282.68      265.26     11.82 o 
   1   8   6       73.57      126.86     11.19 o 
   2   8   6      103.28      111.36     19.21 o 
   3   8   6      167.06      197.61     26.15 o 
   4   8   6     1257.92     1291.06     64.62 o 
   5   8   6      716.37      675.54     43.08 o 
   6   8   6      504.40      514.54     61.96 o 
 -10   9   6      460.80      520.46     45.81 o 
  -9   9   6      728.77      783.56     42.17 o 
  -8   9   6      233.92      294.70     26.59 o 
  -7   9   6      731.00      774.90     41.53 o 
  -6   9   6      949.61      983.98     32.77 o 
  -5   9   6     2608.01     2737.32     51.83 o 
  -4   9   6     1246.90     1346.81     29.92 o 
  -3   9   6     2415.12     2579.84     64.39 o 
  -2   9   6      649.45      726.65     17.47 o 
  -1   9   6       11.76       18.17      5.41 o 
   0   9   6     2122.26     2125.50     33.29 o 
   1   9   6     2942.88     2842.30     48.27 o 
   2   9   6     3418.87     3272.54     86.21 o 
   3   9   6     1668.82     1717.94     62.28 o 
   4   9   6      302.48      327.19     34.54 o 
   5   9   6      432.93      475.69     43.92 o 
   6   9   6       35.37        8.32     29.73 o 
 -10  10   6       15.76       13.24     23.21 o 
  -9  10   6        2.17       10.31     16.36 o 
  -8  10   6        9.64       25.96     14.94 o 
  -7  10   6     1014.90     1043.52     47.38 o 
  -6  10   6        0.06       -4.51      7.68 o 
  -5  10   6        2.40       18.15      6.68 o 
  -4  10   6      266.87      302.89     14.37 o 
  -3  10   6        7.03       16.44      6.05 o 
  -2  10   6     6895.23     6897.95     96.09 o 
  -1  10   6      822.46      816.64     17.26 o 
   0  10   6      622.10      549.01     15.03 o 
   1  10   6      400.02      444.65     18.87 o 
   2  10   6      944.89      967.10     42.84 o 
   3  10   6      217.85      231.06     28.95 o 
   4  10   6       39.18       21.19     18.50 o 
   5  10   6       25.66       54.28     23.37 o 
   6  10   6        6.68       16.34     25.32 o 
 -10  11   6      564.65      542.63     48.41 o 
  -9  11   6     1675.57     1667.63     76.88 o 
  -8  11   6     1888.16     1873.86     57.10 o 
  -7  11   6     3979.08     4113.51    108.74 o 
  -6  11   6     1982.94     1948.80     57.72 o 
  -5  11   6      459.52      534.55     23.84 o 
  -4  11   6        4.45        7.36      6.09 o 
  -3  11   6      499.60      529.20     20.26 o 
  -2  11   6      633.16      621.64     17.73 o 
  -1  11   6     6802.22     6969.05     80.10 o 
   0  11   6     4162.20     4094.65     62.27 o 
   1  11   6       21.77       27.92      9.78 o 
   2  11   6      648.43      683.15     38.50 o 
   3  11   6     1478.88     1455.00     57.24 o 
   4  11   6     1111.20     1119.29     63.95 o 
   5  11   6      229.67      253.69     35.04 o 
   6  11   6       58.70       78.12     47.67 o 
 -10  12   6      354.77      391.45     36.77 o 
  -9  12   6        0.45       26.71     17.93 o 
  -8  12   6      987.00     1092.49     45.48 o 
  -7  12   6      339.23      338.54     26.25 o 
  -6  12   6     1877.46     1822.99     94.21 o 
  -5  12   6     6458.15     6202.41    111.62 o 
  -4  12   6     8305.96     8072.58    120.44 o 
  -3  12   6     7498.95     6796.01    115.06 o 
  -2  12   6     4165.04     4154.27     58.50 o 
  -1  12   6    10910.46    11117.57    121.25 o 
   0  12   6     1823.11     1917.13     31.15 o 
   1  12   6       86.02       50.22     12.84 o 
   2  12   6      123.59      146.77     22.29 o 
   3  12   6       11.33       18.73     23.51 o 
   4  12   6      684.08      703.64     47.37 o 
   5  12   6      708.27      783.55     54.14 o 
 -10  13   6      117.39      108.45     25.81 o 
  -9  13   6      410.08      457.21     36.40 o 
  -8  13   6     3450.24     3205.74     81.52 o 
  -7  13   6     1862.02     1743.80     52.49 o 
  -6  13   6     5362.42     5404.61    119.72 o 
  -5  13   6       97.55      135.01     16.79 o 
  -4  13   6     1205.66     1184.29     29.02 o 
  -3  13   6       98.74      121.70     14.20 o 
  -2  13   6     5620.20     5826.55     77.70 o 
  -1  13   6     4529.03     4578.42     60.13 o 
   0  13   6     5288.40     5226.17     68.80 o 
   1  13   6     3782.67     3657.85    113.62 o 
   2  13   6     1402.60     1352.66     52.31 o 
   3  13   6     1327.25     1442.80     94.51 o 
   4  13   6      569.52      642.35     46.31 o 
   5  13   6      112.17      141.03     30.02 o 
 -10  14   6        1.24      -18.86     18.86 o 
  -9  14   6       17.75       23.99     18.62 o 
  -8  14   6      377.16      384.33     30.82 o 
  -7  14   6       12.47       15.01     13.48 o 
  -6  14   6      241.02      259.85     33.88 o 
  -5  14   6      210.37      184.66      9.18 o 
  -4  14   6       96.28      109.68     15.60 o 
  -3  14   6      131.49      152.81     13.81 o 
  -2  14   6      114.17      102.38      9.22 o 
  -1  14   6      723.29      734.65     18.24 o 
   0  14   6       62.11       58.19      7.78 o 
   1  14   6      883.49      920.43     30.90 o 
   2  14   6        7.92       -1.12     12.60 o 
   3  14   6       70.68       72.63     20.87 o 
   4  14   6       21.21       30.97     20.59 o 
   5  14   6       75.52       77.82     27.45 o 
 -10  15   6      785.20      838.51     55.75 o 
  -9  15   6      718.56      749.66     43.55 o 
  -8  15   6      219.93      247.20     26.63 o 
  -7  15   6       13.76        5.14     13.21 o 
  -6  15   6     1466.60     1509.05     94.59 o 
  -5  15   6     1432.08     1390.94     27.21 o 
  -4  15   6     1002.02     1040.12     30.96 o 
  -3  15   6       14.73       33.83      9.33 o 
  -2  15   6      450.42      550.25     17.61 o 
  -1  15   6     1512.63     1541.74     27.75 o 
   0  15   6     1460.48     1478.29     29.02 o 
   1  15   6     3478.81     3505.14     69.30 o 
   2  15   6     2435.95     2382.98     69.96 o 
   3  15   6     1169.88     1129.64     45.62 o 
   4  15   6     1269.49     1201.03     60.35 o 
   5  15   6      131.25      109.61     28.43 o 
 -10  16   6      257.91      244.36     32.99 o 
  -9  16   6       20.75       21.10     17.75 o 
  -8  16   6      185.34      160.77     22.78 o 
  -7  16   6     2982.59     2874.71     72.11 o 
  -6  16   6     1080.47     1038.07     92.17 o 
  -5  16   6     5112.87     4811.89    144.98 o 
  -4  16   6    12866.26    12718.36    202.31 o 
  -3  16   6     4494.75     4453.13     83.52 o 
  -2  16   6     6421.61     6557.01    103.38 o 
  -1  16   6     2912.87     2827.34     39.63 o 
   0  16   6       40.30       48.61      9.70 o 
   1  16   6       45.24       51.17     14.50 o 
   2  16   6      119.47      154.83     33.10 o 
   3  16   6      241.84      289.03     27.89 o 
   4  16   6      588.48      700.53     49.17 o 
   5  16   6      244.71      280.45     37.34 o 
 -10  17   6      626.49      818.22     75.04 o 
  -9  17   6      829.03      846.06     46.74 o 
  -8  17   6     1170.62     1185.80     73.46 o 
  -7  17   6     1040.91     1069.83     43.06 o 
  -6  17   6      961.31     1034.20     46.13 o 
  -5  17   6      490.92      571.96     23.29 o 
  -4  17   6      258.71      256.26     26.25 o 
  -3  17   6       99.29       71.75     11.14 o 
  -2  17   6      857.46      822.55     25.87 o 
  -1  17   6     2505.55     2505.61     42.51 o 
   0  17   6     1738.19     1821.89     33.47 o 
   1  17   6     2875.97     2701.42     65.09 o 
   2  17   6     2347.76     2186.39     60.82 o 
   3  17   6     1179.31     1251.70     48.05 o 
   4  17   6      214.92      308.49     42.35 o 
   5  17   6       92.68       95.10     29.59 o 
 -10  18   6       27.90        7.24     25.21 o 
  -9  18   6       10.16       52.71     20.20 o 
  -8  18   6       96.26       68.45     18.73 o 
  -7  18   6      101.71      115.94     19.16 o 
  -6  18   6       29.31       22.78     14.82 o 
  -5  18   6      718.38      746.40     27.02 o 
  -4  18   6      192.45      189.28     18.63 o 
  -3  18   6      457.38      514.05     23.62 o 
  -2  18   6       77.76       84.21     11.13 o 
  -1  18   6       75.72       82.24     13.71 o 
   0  18   6        3.47       -1.51      7.02 o 
   1  18   6     3211.65     3126.05     72.00 o 
   2  18   6       22.26       26.22     15.36 o 
   3  18   6       16.80       26.85     16.69 o 
   4  18   6       49.33       46.63     19.88 o 
   5  18   6        0.01       13.05     23.72 o 
 -10  19   6      934.32     1034.70     65.43 o 
  -9  19   6     1077.68      969.11     49.90 o 
  -8  19   6     1022.93      920.50     46.91 o 
  -7  19   6      743.02      784.20     39.80 o 
  -6  19   6     1655.47     1547.32     57.13 o 
  -5  19   6     1807.81     1677.14     49.74 o 
  -4  19   6     1077.13     1036.94     38.22 o 
  -3  19   6      554.88      510.07     24.04 o 
  -2  19   6      184.16      208.71     13.43 o 
  -1  19   6     3052.57     3172.05     71.30 o 
   0  19   6     3573.59     3501.13     56.19 o 
   1  19   6     2534.58     2563.05     63.97 o 
   2  19   6     1496.21     1500.22     49.58 o 
   3  19   6     1203.84     1142.54     49.98 o 
   4  19   6      471.25      455.78     37.47 o 
   5  19   6      144.64      101.69     30.38 o 
 -10  20   6       26.91       43.86     28.06 o 
  -9  20   6        4.38       38.08     19.80 o 
  -8  20   6      112.46      159.50     23.50 o 
  -7  20   6     1287.45     1311.31     48.02 o 
  -6  20   6     2823.88     2764.30     91.33 o 
  -5  20   6     2157.71     2097.29     58.36 o 
  -4  20   6     3510.76     3208.19     67.54 o 
  -3  20   6     4553.37     4512.82     86.71 o 
  -2  20   6     2789.38     2742.76     57.64 o 
  -1  20   6      735.19      801.09     40.28 o 
   0  20   6      940.08      999.49     33.90 o 
   1  20   6     2813.14     2814.34     68.47 o 
   2  20   6        5.31       13.01     14.60 o 
   3  20   6      256.49      248.27     27.27 o 
   4  20   6      234.11      248.76     30.23 o 
   5  20   6      630.38      687.35     54.61 o 
 -10  21   6      692.61      823.94    110.81 o 
  -9  21   6      632.24      706.68     55.50 o 
  -8  21   6      804.93      841.01     44.78 o 
  -7  21   6     1751.86     1810.70    105.03 o 
  -6  21   6        1.64      -13.91     14.18 o 
  -5  21   6      911.73      891.57     31.92 o 
  -4  21   6      140.77      166.24     17.14 o 
  -3  21   6      163.27      207.03     17.96 o 
  -2  21   6      860.99      833.93     27.19 o 
  -1  21   6     1407.04     1381.54     36.21 o 
   0  21   6     1227.41     1204.67     34.88 o 
   1  21   6     1657.34     1542.95     48.10 o 
   2  21   6      491.82      563.23     44.69 o 
   3  21   6      277.13      277.11     28.41 o 
   4  21   6      228.92      255.27     30.85 o 
   5  21   6      168.99      256.41     45.35 o 
  -9  22   6        0.10        5.55     19.16 o 
  -8  22   6       57.34       67.36     19.76 o 
  -7  22   6       75.40       79.81     27.19 o 
  -6  22   6      627.45      570.87     39.10 o 
  -5  22   6       26.71       24.74     10.94 o 
  -4  22   6        7.70        4.36      9.02 o 
  -3  22   6      853.02      839.62     30.97 o 
  -2  22   6      633.50      636.92     25.27 o 
  -1  22   6      273.00      276.97     18.85 o 
   0  22   6      170.63      149.39     17.85 o 
   1  22   6        0.64      -12.68     12.68 o 
   2  22   6       38.47       34.72     16.41 o 
   3  22   6      138.61      156.38     23.59 o 
   4  22   6       85.08      115.90     27.72 o 
   5  22   6       46.78       60.51     28.93 o 
  -9  23   6      714.81      759.30     56.40 o 
  -8  23   6      907.61      897.78     69.03 o 
  -7  23   6      373.64      377.33     38.71 o 
  -6  23   6       56.22       91.09     25.64 o 
  -5  23   6      177.30      143.85     16.40 o 
  -4  23   6        2.26       -0.18     13.30 o 
  -3  23   6        0.54       24.21     10.40 o 
  -2  23   6     1125.87     1223.95     39.69 o 
  -1  23   6      637.14      557.00     32.88 o 
   0  23   6      957.20     1025.96     47.43 o 
   1  23   6     1192.03     1159.70     43.36 o 
   2  23   6      846.18      930.52     43.08 o 
   3  23   6     1028.84      994.18     47.69 o 
   4  23   6      595.95      698.59     45.36 o 
   5  23   6      283.15      443.11     83.20 o 
  -9  24   6       34.58       63.10     23.92 o 
  -8  24   6       16.73       27.77     18.04 o 
  -7  24   6      963.44      953.35     56.44 o 
  -6  24   6     3918.90     3847.52     79.69 o 
  -5  24   6     2275.35     2116.62     54.65 o 
  -4  24   6     2323.17     2277.02     56.76 o 
  -3  24   6     6986.16     6791.60    123.26 o 
  -2  24   6     5032.63     4968.95     99.34 o 
  -1  24   6      227.38      234.68     24.30 o 
   0  24   6      833.38      856.90     41.82 o 
   1  24   6       20.10       20.00     15.01 o 
   2  24   6       27.98       49.42     17.61 o 
   3  24   6       51.52       82.68     20.46 o 
   4  24   6      127.63      115.06     24.23 o 
  -9  25   6      480.73      479.44     47.80 o 
  -8  25   6      460.18      409.79     35.71 o 
  -7  25   6     1001.75     1011.91     47.16 o 
  -6  25   6      147.60      193.91     28.99 o 
  -5  25   6       14.90        7.00     11.08 o 
  -4  25   6        3.99       17.65     11.27 o 
  -3  25   6      122.14       71.38     17.45 o 
  -2  25   6      144.48      189.21     20.69 o 
  -1  25   6      773.40      851.90     53.99 o 
   0  25   6     1951.88     1963.46     64.09 o 
   1  25   6      441.42      462.90     31.67 o 
   2  25   6      270.69      269.19     36.19 o 
   3  25   6      141.95      200.55     29.52 o 
   4  25   6      428.93      569.07     42.97 o 
  -9  26   6      109.83      126.84     32.00 o 
  -8  26   6       55.08      107.43     22.52 o 
  -7  26   6      316.70      380.23     32.62 o 
  -6  26   6      156.67      161.19     16.74 o 
  -5  26   6       21.63       20.13     11.72 o 
  -4  26   6        0.07       -5.75     10.44 o 
  -3  26   6      186.69      205.15     25.94 o 
  -2  26   6       65.50       92.85     15.65 o 
  -1  26   6      845.23      859.53     42.82 o 
   0  26   6      854.89      986.60     46.61 o 
   1  26   6       18.48        3.38     16.99 o 
   2  26   6       67.13       45.14     18.34 o 
   3  26   6       36.96       32.74     18.83 o 
   4  26   6        1.93       22.44     22.08 o 
  -9  27   6      881.74      939.98     63.22 o 
  -8  27   6      529.83      473.89     38.45 o 
  -7  27   6      601.22      605.39     39.26 o 
  -6  27   6      612.53      620.81     29.66 o 
  -5  27   6      393.72      346.85     24.64 o 
  -4  27   6       51.41       34.18     12.35 o 
  -3  27   6      652.85      603.22     35.51 o 
  -2  27   6     1379.83     1399.76     52.15 o 
  -1  27   6      132.44      159.05     36.05 o 
   0  27   6      651.69      740.11     54.54 o 
   1  27   6      904.10      897.34     48.75 o 
   2  27   6      537.53      578.82     37.62 o 
   3  27   6      222.81      239.10     32.92 o 
   4  27   6      135.94      124.75     31.60 o 
  -9  28   6        0.48       -6.58     26.46 o 
  -8  28   6       42.72       68.31     22.46 o 
  -7  28   6      422.83      376.86     41.92 o 
  -6  28   6     1242.74     1277.61     42.08 o 
  -5  28   6     1419.58     1368.18     48.23 o 
  -4  28   6     2164.20     2134.97    101.57 o 
  -3  28   6     4823.27     4733.91    139.63 o 
  -2  28   6     3387.06     3401.75     90.33 o 
  -1  28   6     2107.59     2300.91    112.12 o 
   0  28   6     1268.53     1246.83    164.29 o 
   1  28   6       78.51       53.25     24.08 o 
   2  28   6        4.54        6.81     18.72 o 
   3  28   6      306.92      289.63     32.21 o 
   4  28   6      240.58      239.73     37.26 o 
  -8  29   6      587.57      571.40     42.94 o 
  -7  29   6      375.00      347.81     32.56 o 
  -6  29   6     1258.53     1233.05     42.99 o 
  -5  29   6       61.57       40.80     16.58 o 
  -4  29   6        6.43       28.54     13.13 o 
  -3  29   6      106.66      112.71     35.84 o 
  -2  29   6       40.17       74.36     18.54 o 
  -1  29   6      657.43      676.60     40.76 o 
   0  29   6     1128.98     1178.85     64.69 o 
   1  29   6      440.49      507.40     39.78 o 
   2  29   6      563.84      650.81     47.47 o 
   3  29   6      404.60      334.91     34.37 o 
   4  29   6      259.73      314.77     41.42 o 
  -8  30   6        7.91       16.54     24.18 o 
  -7  30   6       59.98       61.83     18.75 o 
  -6  30   6        6.14       15.05     14.58 o 
  -5  30   6       88.77       91.94     17.28 o 
  -4  30   6      255.45      246.75     23.11 o 
  -3  30   6       39.55       21.71     18.55 o 
  -2  30   6      369.97      330.84     30.38 o 
  -1  30   6      347.85      362.79     46.58 o 
   0  30   6       17.03       15.36     31.94 o 
   1  30   6      150.97      194.97     38.44 o 
   2  30   6       19.31       20.01     21.49 o 
   3  30   6        7.84       -4.16     21.77 o 
   4  30   6       27.90       12.13     41.35 o 
  -8  31   6      544.84      584.88     50.99 o 
  -7  31   6      547.19      521.54     39.25 o 
  -6  31   6      159.37      228.05     31.06 o 
  -5  31   6       16.31       10.82     13.98 o 
  -4  31   6       23.47       34.55     14.98 o 
  -3  31   6        2.07        4.76     19.64 o 
  -2  31   6      129.56       93.99     21.40 o 
  -1  31   6     1878.47     2095.78     87.72 o 
   0  31   6     1605.69     1565.30     76.72 o 
   1  31   6      457.92      570.82     54.22 o 
   2  31   6      350.72      347.96     39.45 o 
   3  31   6      878.08      942.60     61.23 o 
  -8  32   6      126.36      140.95     32.23 o 
  -7  32   6      336.82      358.48     34.78 o 
  -6  32   6      208.95      279.26     34.47 o 
  -5  32   6      706.15      710.67     45.30 o 
  -4  32   6     1130.97     1151.61     50.13 o 
  -3  32   6     2287.32     2328.97     91.27 o 
  -2  32   6     2027.23     1926.24     65.63 o 
  -1  32   6     1420.83     1565.20    112.73 o 
   0  32   6      400.28      578.48     53.16 o 
   1  32   6      164.42      224.56     65.25 o 
   2  32   6        0.75      -12.25     20.62 o 
   3  32   6       50.73       74.89     28.63 o 
  -8  33   6      433.21      373.71     44.04 o 
  -7  33   6      203.63      192.48     35.04 o 
  -6  33   6      477.20      443.34     35.87 o 
  -5  33   6      125.73      107.13     24.67 o 
  -4  33   6       79.04       94.99     38.01 o 
  -3  33   6        8.33        0.65     20.62 o 
  -2  33   6        1.41       29.65     22.87 o 
  -1  33   6        7.58       11.93     21.30 o 
   0  33   6       22.11       56.75     26.22 o 
   1  33   6      355.79      347.21     52.87 o 
   2  33   6      319.09      395.28     52.84 o 
   3  33   6      455.01      525.91     63.90 o 
  -7  34   6        0.02       -8.75     22.41 o 
  -6  34   6      248.18      206.21     27.83 o 
  -5  34   6       50.85       14.60     19.79 o 
  -4  34   6      128.65      145.72     48.66 o 
  -3  34   6        6.40        4.13     20.87 o 
  -2  34   6      121.09       65.33     34.23 o 
  -1  34   6      425.02      391.83     44.81 o 
   0  34   6      199.31      173.54     35.08 o 
   1  34   6       14.25       14.67     24.95 o 
   2  34   6        6.32        0.34     27.92 o 
   3  34   6       14.63       44.16     27.45 o 
  -7  35   6      467.59      421.52     44.50 o 
  -6  35   6      514.04      470.46     36.97 o 
  -5  35   6      157.96      172.57     27.80 o 
  -4  35   6        0.27       45.93     38.13 o 
  -3  35   6       12.31       -2.73     21.71 o 
  -2  35   6       17.40       -1.04     21.99 o 
  -1  35   6      614.80      695.20     57.58 o 
   0  35   6      497.02      540.47     55.35 o 
   1  35   6       94.51      110.56     35.59 o 
   2  35   6      321.48      364.88     51.99 o 
  -7  36   6      197.19      177.50     35.72 o 
  -6  36   6      308.29      265.92     30.75 o 
  -5  36   6      668.03      651.59     46.28 o 
  -4  36   6     1263.45     1334.39    117.12 o 
  -3  36   6      515.96      589.82     82.08 o 
  -2  36   6      396.39      446.75     63.64 o 
  -1  36   6      885.13     1001.23     67.71 o 
   0  36   6      293.17      267.66     56.89 o 
   1  36   6      174.21      182.31     39.70 o 
   2  36   6        4.09       10.39     30.37 o 
  -7  37   6      169.73      170.80     33.73 o 
  -6  37   6      113.70      102.12     28.48 o 
  -5  37   6      299.13      261.60     64.01 o 
  -4  37   6       24.69       65.74     45.07 o 
  -3  37   6        8.06      -11.51     34.05 o 
  -2  37   6       24.17       11.75     24.66 o 
  -1  37   6       14.30       33.18     38.50 o 
   0  37   6       59.53       48.47     64.81 o 
   1  37   6      391.54      358.10     59.98 o 
   2  37   6      289.85      327.43     51.63 o 
  -6  38   6       17.94       25.92     23.60 o 
  -5  38   6       17.91       -7.92     37.64 o 
  -4  38   6       40.63       29.34     42.47 o 
  -3  38   6        2.92      -29.34     29.34 o 
  -2  38   6        3.02       14.86     34.42 o 
  -1  38   6       21.39       21.42     37.64 o 
   0  38   6       10.37      -14.76     26.16 o 
   1  38   6        0.09       11.70     30.39 o 
   2  38   6       10.98       17.61     32.81 o 
  -6  39   6      122.18       86.70     41.56 o 
  -5  39   6      107.72      173.95     57.07 o 
  -4  39   6       96.73      116.75     52.99 o 
  -3  39   6       64.73       55.71     45.07 o 
  -2  39   6      114.08      107.46     52.74 o 
  -1  39   6      333.86      177.54     56.58 o 
   0  39   6      493.04      634.82     89.08 o 
   1  39   6      342.76      329.91     52.06 o 
  -6  40   6      311.50      264.90    105.85 o 
  -5  40   6      454.74      550.94     91.37 o 
  -4  40   6     1243.63     1251.81    122.45 o 
  -3  40   6     1177.57     1240.55    118.98 o 
  -2  40   6      766.89      834.58    101.03 o 
  -1  40   6      507.63      452.76     77.87 o 
   0  40   6      204.71      280.17     46.61 o 
   1  40   6       50.97       42.30     32.45 o 
  -5  41   6      106.60      138.29     59.43 o 
  -4  41   6        0.96      -40.36     40.36 o 
  -3  41   6       11.50       33.43     46.55 o 
  -2  41   6        8.49      -13.62     38.88 o 
  -1  41   6       80.55       24.76     45.19 o 
   0  41   6      153.32       84.81     49.52 o 
  -5  42   6       11.77       -1.36     43.21 o 
  -4  42   6        2.58       49.03     48.16 o 
  -3  42   6      121.03       99.29     52.87 o 
  -2  42   6       47.42      -36.03     41.72 o 
  -1  42   6        0.72       -1.49     44.57 o 
   0  42   6       25.25       72.43     49.40 o 
  -4  43   6       74.51       88.03     50.64 o 
  -3  43   6        0.19       18.82     50.88 o 
  -2  43   6       53.64        2.48     41.60 o 
  -1  43   6       89.36       40.73     49.03 o 
  -3  44   6      466.60      664.35     98.18 o 
  -2  44   6      434.31      589.57     94.84 o 
 -10   1   7       97.51      109.89     22.11 o 
  -9   1   7       87.89      101.62     30.39 o 
  -8   1   7        9.58       37.89     20.35 o 
  -7   1   7     2570.88     2694.43     56.59 o 
  -6   1   7     1588.10     1636.94     31.49 o 
  -5   1   7     4558.81     4642.93     65.74 o 
  -4   1   7     5480.47     5434.61     66.11 o 
  -3   1   7     2476.06     2327.46     34.27 o 
  -2   1   7     7037.04     6703.09     77.13 o 
  -1   1   7     3521.69     3377.31     49.48 o 
   0   1   7     1540.74     1600.05     28.80 o 
   1   1   7       56.34       53.56     10.49 o 
   2   1   7      436.45      430.88     24.87 o 
   3   1   7        3.62       19.66     13.49 o 
   4   1   7      130.25      125.17     27.89 o 
   5   1   7      464.15      521.35     42.68 o 
 -10   2   7     2151.77     2245.42     77.74 o 
  -9   2   7     2683.91     2793.75     85.54 o 
  -8   2   7     3158.93     3090.71    106.65 o 
  -7   2   7     5819.80     5874.36     99.85 o 
  -6   2   7      135.49      138.98     10.68 o 
  -5   2   7     3760.69     3977.90     58.09 o 
  -4   2   7      359.22      400.72     16.99 o 
  -3   2   7       12.50       13.83      4.79 o 
  -2   2   7      490.69      515.22     13.83 o 
  -1   2   7     2525.88     2472.80     36.47 o 
   0   2   7     7748.49     7792.66     91.23 o 
   1   2   7     5770.89     5845.50     98.45 o 
   2   2   7      914.90      960.64     34.24 o 
   3   2   7     1115.52     1096.51     45.32 o 
   4   2   7     1914.12     1836.49     73.72 o 
   5   2   7      298.67      299.34     40.74 o 
 -11   3   7      335.89      412.33     53.23 o 
 -10   3   7       80.97       42.15     25.46 o 
  -9   3   7       29.73       12.15     17.79 o 
  -8   3   7        4.50       28.39     15.25 o 
  -7   3   7      620.20      667.83     30.18 o 
  -6   3   7     6249.50     6301.15     95.57 o 
  -5   3   7     6524.88     6787.32    107.17 o 
  -4   3   7     7005.01     6858.63     87.52 o 
  -3   3   7     4057.01     3960.22     56.23 o 
  -2   3   7     1353.08     1233.02     21.81 o 
  -1   3   7     1811.64     1730.89     31.80 o 
   0   3   7      474.48      519.09     16.46 o 
   1   3   7        0.05       36.60     10.78 o 
   2   3   7     1513.37     1496.52     41.74 o 
   3   3   7        7.73       22.84     15.52 o 
   4   3   7      617.89      668.32     41.53 o 
   5   3   7      787.39      814.92     59.39 o 
 -11   4   7       18.70       51.99     57.51 o 
 -10   4   7        2.87       -4.34     24.95 o 
  -9   4   7        6.59        6.64     14.85 o 
  -8   4   7        0.01       -9.18     13.26 o 
  -7   4   7      381.89      447.37     30.01 o 
  -6   4   7       14.88       26.51      9.35 o 
  -5   4   7      516.57      600.36     24.16 o 
  -4   4   7       16.98       21.12      6.75 o 
  -3   4   7      683.63      772.64     17.62 o 
  -2   4   7     3472.33     3515.19     48.48 o 
  -1   4   7      226.53      207.38      9.92 o 
   0   4   7       44.90       56.62      7.74 o 
   1   4   7      472.39      511.20     26.83 o 
   2   4   7      219.90      211.84     19.32 o 
   3   4   7      174.86      146.26     21.55 o 
   4   4   7      100.12      103.51     23.18 o 
   5   4   7        1.23        6.54     24.73 o 
 -11   5   7        7.81       -2.06     27.72 o 
 -10   5   7       44.87       58.62     31.26 o 
  -9   5   7        4.41       38.34     17.37 o 
  -8   5   7      347.42      379.89     27.51 o 
  -7   5   7      955.68      961.60     42.64 o 
  -6   5   7     1162.33     1122.67     32.41 o 
  -5   5   7     2555.15     2592.32     50.14 o 
  -4   5   7     4816.55     4681.32     70.23 o 
  -3   5   7     6278.73     5993.72     74.15 o 
  -2   5   7     3003.54     2884.24     39.19 o 
  -1   5   7     1282.97     1153.23     22.88 o 
   0   5   7       30.64       23.58      6.76 o 
   1   5   7      158.89      146.95     23.55 o 
   2   5   7      149.67      140.83     17.11 o 
   3   5   7      542.20      560.58     35.59 o 
   4   5   7      270.05      270.34     29.22 o 
   5   5   7      145.48      124.81     33.53 o 
 -11   6   7      982.84     1181.51     81.17 o 
 -10   6   7     1492.83     1472.07    188.62 o 
  -9   6   7     2587.45     2668.51     89.23 o 
  -8   6   7     4990.29     4869.09    100.97 o 
  -7   6   7     3197.57     3239.19     64.43 o 
  -6   6   7     3810.67     3786.38     91.66 o 
  -5   6   7       85.53       95.74     11.22 o 
  -4   6   7      264.92      326.16     14.47 o 
  -3   6   7      702.97      802.16     18.91 o 
  -2   6   7     9628.44     9403.56    109.03 o 
  -1   6   7     4075.07     4108.16     50.23 o 
   0   6   7     3850.13     3822.70     57.51 o 
   1   6   7     4915.01     4910.07     95.81 o 
   2   6   7     2738.30     2591.45     76.47 o 
   3   6   7      885.44      951.95     44.14 o 
   4   6   7      482.66      608.07     69.78 o 
   5   6   7      269.77      256.87     39.11 o 
 -11   7   7      167.54      271.26     48.58 o 
 -10   7   7       33.76       23.53     20.91 o 
  -9   7   7       24.01       32.64     20.26 o 
  -8   7   7     1567.67     1475.62     72.66 o 
  -7   7   7     2458.82     2446.60     53.41 o 
  -6   7   7     3853.90     3996.44     81.68 o 
  -5   7   7     3163.78     3048.85     89.01 o 
  -4   7   7     2829.07     2572.38     73.70 o 
  -3   7   7     6162.50     5966.16     75.47 o 
  -2   7   7     3657.97     3265.88     45.26 o 
  -1   7   7     1072.95     1072.29     20.57 o 
   0   7   7      126.70      128.64     10.39 o 
   1   7   7        1.04       28.72     11.87 o 
   2   7   7       70.75       58.62     18.14 o 
   3   7   7       73.38       58.28     19.56 o 
   4   7   7      213.36      256.30     41.88 o 
   5   7   7      202.18      179.37     39.71 o 
 -11   8   7        0.00       49.51     59.12 o 
 -10   8   7        2.15        8.89     25.70 o 
  -9   8   7       13.43        8.59     17.95 o 
  -8   8   7       13.61       44.04     15.36 o 
  -7   8   7       70.61       99.74     15.66 o 
  -6   8   7        6.03       24.28     10.18 o 
  -5   8   7      306.92      308.89     19.91 o 
  -4   8   7       15.20       26.53     10.05 o 
  -3   8   7      418.59      403.23     17.08 o 
  -2   8   7      298.23      273.81     14.57 o 
  -1   8   7       36.02       20.34      6.12 o 
   0   8   7       88.82       68.89      8.36 o 
   1   8   7      176.52      165.18     17.37 o 
   2   8   7      628.98      652.09     39.60 o 
   3   8   7       19.28       27.09     18.49 o 
   4   8   7        0.01      -17.85     17.85 o 
   5   8   7       57.16       37.24     27.95 o 
 -11   9   7      165.42      150.65     40.12 o 
 -10   9   7       47.15       57.30     24.52 o 
  -9   9   7       19.90        0.06     16.60 o 
  -8   9   7      248.78      279.05     24.91 o 
  -7   9   7        2.19        5.80     11.14 o 
  -6   9   7     2357.26     2260.89     55.17 o 
  -5   9   7     5276.38     5183.84     97.40 o 
  -4   9   7     5997.02     5990.00    104.87 o 
  -3   9   7    12780.73    12368.42    150.52 o 
  -2   9   7    16763.69    16384.60    181.69 o 
  -1   9   7     5989.78     6014.94     72.52 o 
   0   9   7        1.62       -0.05      6.13 o 
   1   9   7       12.42        8.05     13.34 o 
   2   9   7       11.18       50.03     17.08 o 
   3   9   7      474.08      548.11     70.62 o 
   4   9   7      261.11      207.44     31.50 o 
   5   9   7      192.42      264.40     38.20 o 
 -10  10   7     1288.53     1340.71     67.20 o 
  -9  10   7     3746.09     3646.37     92.17 o 
  -8  10   7     3869.20     3797.52    130.77 o 
  -7  10   7      179.29      142.00     18.09 o 
  -6  10   7     1196.83     1180.16     55.12 o 
  -5  10   7      292.92      339.66     18.53 o 
  -4  10   7      295.84      365.56     20.94 o 
  -3  10   7     1491.61     1518.95     29.59 o 
  -2  10   7     1362.95     1340.01     24.74 o 
  -1  10   7     5266.87     5284.49     65.28 o 
   0  10   7     3145.19     2983.86     43.87 o 
   1  10   7     1483.37     1585.38     95.55 o 
   2  10   7     3511.39     3341.75     91.13 o 
   3  10   7     1110.86     1252.20     86.72 o 
   4  10   7      212.05      182.03     29.55 o 
   5  10   7      315.16      294.59     38.69 o 
 -10  11   7       87.60      111.16     44.47 o 
  -9  11   7       98.00      100.15     21.33 o 
  -8  11   7     2057.41     2074.49     60.76 o 
  -7  11   7      364.09      386.35     37.06 o 
  -6  11   7      937.36      955.68     46.18 o 
  -5  11   7     5567.30     5441.20     86.86 o 
  -4  11   7     1914.63     1868.78     39.60 o 
  -3  11   7      554.89      522.83     20.60 o 
  -2  11   7     1569.72     1535.16     29.69 o 
  -1  11   7     1093.22     1173.59     22.94 o 
   0  11   7        1.28        6.63      6.40 o 
   1  11   7      953.67      971.54     58.21 o 
   2  11   7      256.99      194.28     37.36 o 
   3  11   7      438.31      356.37     34.80 o 
   4  11   7      283.14      291.35     35.94 o 
   5  11   7      117.07      114.85     28.70 o 
 -10  12   7        2.68        1.31     22.20 o 
  -9  12   7        3.81        1.11     16.01 o 
  -8  12   7      173.78      192.36     23.33 o 
  -7  12   7       46.45       26.70     12.28 o 
  -6  12   7        4.18       12.92     10.28 o 
  -5  12   7      863.46      857.10     34.86 o 
  -4  12   7      105.38      121.78     11.58 o 
  -3  12   7        0.00       -6.23      6.23 o 
  -2  12   7      646.29      621.41     18.91 o 
  -1  12   7      479.61      546.55     15.81 o 
   0  12   7        5.15        0.47      6.40 o 
   1  12   7      405.99      386.05     30.70 o 
   2  12   7       70.76       59.98     19.73 o 
   3  12   7        9.65       -1.56     16.58 o 
   4  12   7        8.26       28.45     21.72 o 
   5  12   7        0.71       -3.71     24.38 o 
 -10  13   7       37.01       49.29     25.20 o 
  -9  13   7       74.54       96.22     21.80 o 
  -8  13   7     1011.05      917.62     42.18 o 
  -7  13   7      473.26      521.49     35.79 o 
  -6  13   7      637.16      693.80     35.20 o 
  -5  13   7     2383.67     2298.76     45.79 o 
  -4  13   7     2760.39     2645.21     72.32 o 
  -3  13   7     2465.71     2243.48     46.26 o 
  -2  13   7     3819.16     3752.47     61.40 o 
  -1  13   7     2555.08     2479.96     37.19 o 
   0  13   7      216.28      241.48     14.64 o 
   1  13   7      690.52      687.30     75.71 o 
   2  13   7       35.72       69.13     20.72 o 
   3  13   7      204.10      207.49     30.05 o 
   4  13   7      244.23      285.40     38.00 o 
   5  13   7      215.15      225.35     40.07 o 
 -10  14   7     1399.69     1398.08     62.72 o 
  -9  14   7     2250.43     2250.21     68.74 o 
  -8  14   7     3526.53     3443.02     83.84 o 
  -7  14   7     3795.92     3719.58     97.53 o 
  -6  14   7     2296.98     1946.13    184.13 o 
  -5  14   7     1226.34     1262.17     36.48 o 
  -4  14   7        0.99       24.10     11.79 o 
  -3  14   7       52.12       53.27      9.64 o 
  -2  14   7     3180.70     3004.88     52.58 o 
  -1  14   7     5380.21     5033.03     63.41 o 
   0  14   7     6111.18     5950.19     85.58 o 
   1  14   7     3586.26     3517.24     91.58 o 
   2  14   7     3481.75     3640.76     98.75 o 
   3  14   7     2023.31     2062.53    140.63 o 
   4  14   7      232.94      266.37     35.53 o 
   5  14   7      384.87      347.39     42.31 o 
 -10  15   7       18.30       82.53     24.58 o 
  -9  15   7      231.97      190.29     26.00 o 
  -8  15   7      697.78      751.59     39.46 o 
  -7  15   7     1092.83     1057.95     49.94 o 
  -6  15   7     2932.01     2885.36     98.83 o 
  -5  15   7     5179.12     4973.16    104.85 o 
  -4  15   7     4765.57     4802.32    115.71 o 
  -3  15   7     2074.04     1989.41     60.32 o 
  -2  15   7     3837.35     3841.42     63.22 o 
  -1  15   7     1041.74     1031.36     27.60 o 
   0  15   7      330.92      313.12     16.94 o 
   1  15   7        1.42       31.18     15.41 o 
   2  15   7        8.02       57.06     20.69 o 
   3  15   7      245.22      359.35     43.52 o 
   4  15   7      248.89      225.35     33.45 o 
   5  15   7      182.68      127.87     32.82 o 
 -10  16   7       53.30       61.47     23.30 o 
  -9  16   7       59.93       27.34     17.39 o 
  -8  16   7       64.40       69.53     19.80 o 
  -7  16   7     1785.46     1631.63     82.15 o 
  -6  16   7      119.89      153.79     21.16 o 
  -5  16   7        0.00       22.88      8.01 o 
  -4  16   7       34.20       62.00     11.13 o 
  -3  16   7      414.94      383.62     22.75 o 
  -2  16   7        1.58       22.61      8.95 o 
  -1  16   7       14.39       18.25      8.55 o 
   0  16   7       56.94       64.05     12.47 o 
   1  16   7        3.42        7.69     17.50 o 
   2  16   7      528.96      533.07     39.44 o 
   3  16   7       81.22       62.43     21.94 o 
   4  16   7       36.96       36.60     28.44 o 
   5  16   7        2.63      -12.29     23.84 o 
 -10  17   7       48.45       17.65     22.39 o 
  -9  17   7        8.20       33.51     18.58 o 
  -8  17   7     1485.64     1431.38     52.37 o 
  -7  17   7     5646.06     5526.33    116.46 o 
  -6  17   7     1869.70     1868.88     63.79 o 
  -5  17   7      632.92      663.55     26.22 o 
  -4  17   7     3103.88     3051.12     65.09 o 
  -3  17   7     4264.01     4187.55     74.83 o 
  -2  17   7     1549.77     1486.62     37.34 o 
  -1  17   7       19.83       49.89     11.41 o 
   0  17   7      172.89      186.14     17.06 o 
   1  17   7      376.22      381.09     35.69 o 
   2  17   7        2.50       -1.10     16.26 o 
   3  17   7       99.14      150.45     42.37 o 
   4  17   7      218.48      154.81     30.44 o 
 -10  18   7     1227.37     1246.44     69.65 o 
  -9  18   7     1679.14     1621.82     58.87 o 
  -8  18   7     1785.47     1780.58     58.62 o 
  -7  18   7     4013.15     3923.03     90.25 o 
  -6  18   7      324.45      376.42     39.92 o 
  -5  18   7      822.26      821.65     33.98 o 
  -4  18   7      502.32      534.53     25.00 o 
  -3  18   7        5.03       35.09      9.52 o 
  -2  18   7     4232.33     4200.37     75.53 o 
  -1  18   7     9938.23     9462.21    147.37 o 
   0  18   7     1975.85     2170.45     50.52 o 
   1  18   7     3010.17     3110.02     86.79 o 
   2  18   7     1588.10     1678.40     82.89 o 
   3  18   7     1321.55     1351.30     61.32 o 
   4  18   7      793.54      831.31     74.66 o 
 -10  19   7       50.70       32.89     23.11 o 
  -9  19   7        8.98        4.30     18.62 o 
  -8  19   7        0.62       -1.72     14.53 o 
  -7  19   7     1185.56     1174.44     45.49 o 
  -6  19   7     1330.01     1465.45     68.61 o 
  -5  19   7      941.21      956.40     37.00 o 
  -4  19   7     2043.54     1937.93     48.83 o 
  -3  19   7     3000.98     2941.66     58.73 o 
  -2  19   7     2880.87     2833.54     57.36 o 
  -1  19   7      261.13      250.96     19.10 o 
   0  19   7       78.49       82.63     16.25 o 
   1  19   7      546.90      497.09     30.96 o 
   2  19   7      120.32      113.50     34.89 o 
   3  19   7      209.00      237.34     31.72 o 
   4  19   7      467.80      492.23     74.65 o 
 -10  20   7       61.73       74.69     30.87 o 
  -9  20   7       11.45        4.77     17.48 o 
  -8  20   7       15.12       14.61     15.65 o 
  -7  20   7        2.91       10.23     14.80 o 
  -6  20   7      264.21      269.70     36.25 o 
  -5  20   7       19.96       21.14      9.99 o 
  -4  20   7       10.40       23.05     11.12 o 
  -3  20   7        0.05       15.71      9.17 o 
  -2  20   7      193.46      238.29     18.23 o 
  -1  20   7      182.84      141.57     17.64 o 
   0  20   7      751.25      707.37     33.89 o 
   1  20   7      122.87      129.62     19.87 o 
   2  20   7        6.59       20.72     16.35 o 
   3  20   7       92.90       48.30     28.60 o 
   4  20   7       50.56       38.32     25.22 o 
 -10  21   7       68.74       33.41     25.68 o 
  -9  21   7       29.80       58.04     21.43 o 
  -8  21   7       13.51       46.49     23.68 o 
  -7  21   7     1604.86     1536.85     51.95 o 
  -6  21   7     3299.24     3255.23     69.28 o 
  -5  21   7     1479.08     1524.05     56.68 o 
  -4  21   7     2053.46     1902.38     49.47 o 
  -3  21   7     4190.55     4093.24     75.52 o 
  -2  21   7     1859.81     1778.10     50.16 o 
  -1  21   7       47.57       52.95     12.12 o 
   0  21   7     2133.77     2048.50     56.88 o 
   1  21   7       36.34       58.76     17.74 o 
   2  21   7      379.60      343.88     30.57 o 
   3  21   7      162.01      136.79     26.77 o 
   4  21   7      198.25      174.52     52.13 o 
 -10  22   7     1035.84     1081.80     68.66 o 
  -9  22   7     1222.83     1197.24     83.94 o 
  -8  22   7     1312.95     1359.44     53.91 o 
  -7  22   7     1014.32     1049.01     45.05 o 
  -6  22   7     1070.43     1072.23     36.78 o 
  -5  22   7      653.75      641.27     39.56 o 
  -4  22   7      329.98      341.19     27.23 o 
  -3  22   7      303.41      314.17     22.13 o 
  -2  22   7      689.32      734.11     39.40 o 
  -1  22   7     2344.08     2357.44     61.54 o 
   0  22   7     4676.23     4559.89    111.33 o 
   1  22   7     3956.34     3973.17    105.62 o 
   2  22   7     1403.37     1473.40     52.72 o 
   3  22   7      640.65      693.80     43.51 o 
   4  22   7      721.98      757.06     56.31 o 
  -9  23   7       18.05       41.55     21.07 o 
  -8  23   7        6.43       39.21     19.74 o 
  -7  23   7      254.00      288.48     28.13 o 
  -6  23   7     1222.79     1175.40     37.37 o 
  -5  23   7     2584.72     2444.84     91.02 o 
  -4  23   7     2425.25     2274.35     56.42 o 
  -3  23   7     1730.62     1650.00     46.69 o 
  -2  23   7     1553.91     1482.29     45.99 o 
  -1  23   7     2712.62     2593.99     77.28 o 
   0  23   7     1685.35     1745.17     61.54 o 
   1  23   7       13.61       46.96     19.95 o 
   2  23   7       76.56       80.49     21.39 o 
   3  23   7       22.98        3.55     17.75 o 
   4  23   7      127.47      174.40     32.95 o 
  -9  24   7       18.85       43.17     21.90 o 
  -8  24   7        1.15        6.49     16.93 o 
  -7  24   7       59.78       26.16     18.31 o 
  -6  24   7        5.84        3.79     10.73 o 
  -5  24   7        5.32       21.28     11.89 o 
  -4  24   7      228.87      219.64     30.56 o 
  -3  24   7        0.16       14.39     11.85 o 
  -2  24   7        0.17       14.04     12.80 o 
  -1  24   7      544.68      537.03     36.21 o 
   0  24   7      850.62      880.39     49.67 o 
   1  24   7        7.40       21.31     19.63 o 
   2  24   7       57.68       61.84     22.69 o 
   3  24   7       81.04       88.97     23.54 o 
   4  24   7        0.62       16.25     25.33 o 
  -9  25   7        2.99      -14.41     29.34 o 
  -8  25   7      289.11      248.27     29.65 o 
  -7  25   7      443.75      480.15     50.13 o 
  -6  25   7      896.61      917.72     44.28 o 
  -5  25   7      329.00      365.02     24.84 o 
  -4  25   7     1613.17     1549.23     53.46 o 
  -3  25   7     4374.05     4245.73     88.15 o 
  -2  25   7     2529.46     2500.86     64.07 o 
  -1  25   7     2337.20     2467.80     75.63 o 
   0  25   7      785.27      817.30     44.66 o 
   1  25   7        6.02       23.03     21.65 o 
   2  25   7       61.85       52.05     23.65 o 
   3  25   7        9.20        9.82     19.45 o 
   4  25   7      215.71      246.55     61.58 o 
  -9  26   7     1056.96     1202.64     68.50 o 
  -8  26   7     1151.24     1204.39     54.64 o 
  -7  26   7      438.77      394.63     36.03 o 
  -6  26   7     1431.36     1367.68     43.28 o 
  -5  26   7      281.68      299.19     28.04 o 
  -4  26   7       22.65       36.51     13.23 o 
  -3  26   7      437.54      455.62     43.22 o 
  -2  26   7      488.44      524.30     33.33 o 
  -1  26   7      370.88      458.33     86.61 o 
   0  26   7     4397.52     4575.81    164.79 o 
   1  26   7     2036.50     2017.85     71.52 o 
   2  26   7      760.16      735.26     49.85 o 
   3  26   7      578.77      708.80     52.92 o 
  -9  27   7        3.67      -15.05     22.16 o 
  -8  27   7       14.61       37.80     19.30 o 
  -7  27   7      185.43      194.39     25.15 o 
  -6  27   7      448.04      493.96     37.76 o 
  -5  27   7     1058.67      994.50     39.05 o 
  -4  27   7     1466.26     1395.80     44.79 o 
  -3  27   7     1559.45     1644.32     57.37 o 
  -2  27   7      257.37      266.10     28.69 o 
  -1  27   7       74.40       60.60     19.68 o 
   0  27   7     1064.20      983.55    127.95 o 
   1  27   7        0.04        1.08     18.02 o 
   2  27   7       57.73       47.84     25.17 o 
   3  27   7      156.88      214.49     56.42 o 
  -9  28   7       69.49      115.97     35.62 o 
  -8  28   7        9.34       15.71     18.82 o 
  -7  28   7       23.84       40.20     19.34 o 
  -6  28   7      122.45      151.17     19.30 o 
  -5  28   7        0.86       -5.11     12.60 o 
  -4  28   7       35.35       33.66     13.79 o 
  -3  28   7       57.32       49.39     17.73 o 
  -2  28   7        0.03       -4.55     14.98 o 
  -1  28   7      100.18      121.27     28.67 o 
   0  28   7        5.20       24.46     44.08 o 
   1  28   7       23.53       24.43     25.87 o 
   2  28   7       60.87       56.76     24.31 o 
   3  28   7       23.20       72.63     29.03 o 
  -9  29   7       21.88       75.47     28.67 o 
  -8  29   7       35.23       29.58     19.64 o 
  -7  29   7      456.53      470.64     36.43 o 
  -6  29   7      685.89      793.34     48.33 o 
  -5  29   7     1570.54     1557.28     49.76 o 
  -4  29   7     2955.01     2810.81     69.23 o 
  -3  29   7     1905.61     1801.63     76.08 o 
  -2  29   7     1069.19     1079.18     49.61 o 
  -1  29   7     2411.12     2362.71     95.60 o 
   0  29   7       64.56       96.99     29.81 o 
   1  29   7       42.61       51.52     28.06 o 
   2  29   7       77.77      118.03     29.12 o 
   3  29   7      112.68      115.42     42.41 o 
  -8  30   7      844.46      863.46     58.22 o 
  -7  30   7      964.17      997.05     48.68 o 
  -6  30   7      341.01      395.96     38.37 o 
  -5  30   7       29.47       49.55     16.32 o 
  -4  30   7      204.37      210.60     40.01 o 
  -3  30   7       92.41      125.02     24.77 o 
  -2  30   7      232.09      352.20     33.25 o 
  -1  30   7     1019.88     1061.29     66.96 o 
   0  30   7     1623.56     1682.48     90.81 o 
   1  30   7     1088.18     1113.64     74.06 o 
   2  30   7      819.17      874.69     69.37 o 
   3  30   7      856.67      860.25     59.46 o 
  -8  31   7       66.92       86.68     27.66 o 
  -7  31   7      178.11      136.51     24.50 o 
  -6  31   7      317.33      278.76     39.20 o 
  -5  31   7      348.46      320.88     33.16 o 
  -4  31   7      441.52      528.66     45.48 o 
  -3  31   7     2022.76     1978.87     84.19 o 
  -2  31   7      686.54      824.26     46.06 o 
  -1  31   7      237.21      277.74     41.10 o 
   0  31   7      167.93      128.28     33.67 o 
   1  31   7       12.42       40.35     28.45 o 
   2  31   7       25.96       32.88     32.03 o 
   3  31   7      127.81      136.10     52.93 o 
  -8  32   7       10.32       -2.47     23.30 o 
  -7  32   7       10.56       16.58     19.43 o 
  -6  32   7        8.63       11.29     34.23 o 
  -5  32   7        3.41       20.89     18.80 o 
  -4  32   7      169.27      168.15     42.09 o 
  -3  32   7      104.27      116.00     28.83 o 
  -2  32   7      153.48      148.41     24.80 o 
  -1  32   7      233.81      189.29     35.80 o 
   0  32   7        0.24       -2.61     24.64 o 
   1  32   7       32.61      -21.93     21.93 o 
   2  32   7       23.98      -13.97     25.14 o 
  -8  33   7      141.73      111.26     31.34 o 
  -7  33   7      171.37      192.75     28.27 o 
  -6  33   7      284.20      308.83     35.30 o 
  -5  33   7     1152.81     1219.80     56.45 o 
  -4  33   7      740.42      890.54     94.34 o 
  -3  33   7      896.70     1045.68    143.80 o 
  -2  33   7     1008.22     1127.89     75.52 o 
  -1  33   7      390.51      462.26     50.03 o 
   0  33   7       43.09       77.71     31.55 o 
   1  33   7        1.37        7.79     28.72 o 
   2  33   7       22.06        3.77     30.08 o 
  -8  34   7      337.15      417.10     55.49 o 
  -7  34   7      464.52      525.63     49.16 o 
  -6  34   7      357.75      371.57     39.08 o 
  -5  34   7      146.87      116.14     31.04 o 
  -4  34   7        5.74      -19.81     32.44 o 
  -3  34   7        0.85      -14.69     22.49 o 
  -2  34   7       66.51       84.07     24.09 o 
  -1  34   7      835.02      886.40     65.80 o 
   0  34   7      698.02      765.32     63.61 o 
   1  34   7      519.66      565.78     59.83 o 
   2  34   7      750.04      745.49     70.03 o 
  -7  35   7       62.85       75.93     28.58 o 
  -6  35   7      110.07      128.22     28.43 o 
  -5  35   7      128.66       86.91     45.44 o 
  -4  35   7      357.65      552.80     81.59 o 
  -3  35   7       38.12       55.96     39.62 o 
  -2  35   7      148.76      156.83     34.53 o 
  -1  35   7      384.81      370.63     47.70 o 
   0  35   7       19.91      -10.30     25.74 o 
   1  35   7       19.41        5.63     28.84 o 
   2  35   7        4.93       73.28     35.10 o 
  -7  36   7        0.02       -5.89     24.64 o 
  -6  36   7       94.93       89.90     26.61 o 
  -5  36   7        0.03       48.41     44.82 o 
  -4  36   7       11.80      -11.14     35.66 o 
  -3  36   7       73.12       23.15     42.47 o 
  -2  36   7      149.40      119.31     32.21 o 
  -1  36   7       18.63        6.25     24.02 o 
   0  36   7      120.50       77.51     34.04 o 
   1  36   7       17.65      -21.15     26.86 o 
  -7  37   7      104.95      137.12     37.28 o 
  -6  37   7      264.63      312.53     50.11 o 
  -5  37   7      639.48      650.23     91.00 o 
  -4  37   7      581.54      491.39     79.61 o 
  -3  37   7      327.70      264.70     62.40 o 
  -2  37   7      769.97      674.75     89.02 o 
  -1  37   7      162.51      221.26     42.71 o 
   0  37   7       90.16      117.75     36.28 o 
   1  37   7        0.15       56.48     71.56 o 
  -6  38   7      312.47      385.39     53.51 o 
  -5  38   7       47.33       26.12     43.70 o 
  -4  38   7        9.67       -9.41     37.27 o 
  -3  38   7       21.33       20.55     40.36 o 
  -2  38   7      156.78      117.62     46.06 o 
  -1  38   7      890.96      936.77     71.13 o 
   0  38   7      553.88      612.62     63.08 o 
   1  38   7      523.38      609.60     65.43 o 
  -6  39   7      243.75      260.86     74.28 o 
  -5  39   7      182.94      205.52     66.36 o 
  -4  39   7      347.03      386.77     74.04 o 
  -3  39   7      205.81      117.99     52.99 o 
  -2  39   7      473.85      567.04     86.91 o 
  -1  39   7      101.66      235.73     64.50 o 
   0  39   7       34.99       30.73     32.76 o 
  -5  40   7       11.50       -9.90     40.61 o 
  -4  40   7        1.07        1.61     37.14 o 
  -3  40   7        0.72       14.24     39.74 o 
  -2  40   7       14.61       -9.90     36.52 o 
  -1  40   7        3.50      -22.16     42.22 o 
   0  40   7        0.05      -15.58     28.40 o 
  -5  41   7      217.37      271.26     71.07 o 
  -4  41   7      231.84      174.20     60.17 o 
  -3  41   7      420.24      644.04     92.61 o 
  -2  41   7      247.07      185.96     62.65 o 
  -1  41   7       17.25      -38.38     38.38 o 
  -4  42   7       22.75       13.12     42.84 o 
  -3  42   7       46.57       60.91     46.55 o 
  -2  42   7      466.13      560.35     90.26 o 
  -1  42   7      335.56      241.42     67.85 o 
  -3  43   7      211.91      188.43     62.52 o 
  -2  43   7      122.44      147.21     59.06 o 
 -10   0   8       11.97      -14.77     23.44 o 
  -9   0   8       50.41       38.50     34.05 o 
  -8   0   8     3158.03     3120.31    152.03 o 
  -7   0   8     2708.93     2605.39    129.38 o 
  -6   0   8     8175.56     8224.78    172.70 o 
  -5   0   8     7621.28     7485.34    267.55 o 
  -4   0   8     6789.17     6664.00    114.05 o 
  -3   0   8     8814.79     8440.97    141.36 o 
  -2   0   8     2793.67     2651.06     52.22 o 
  -1   0   8     4166.77     4356.38    101.03 o 
   0   0   8      327.60      404.91     27.81 o 
   1   0   8       40.19       32.81     17.74 o 
   2   0   8      232.70      237.84     27.70 o 
   3   0   8      241.67      314.98     48.72 o 
   4   0   8      661.55      761.73     72.61 o 
 -11   1   8      326.85      292.60     50.76 o 
 -10   1   8      871.22      945.52     48.25 o 
  -9   1   8      633.87      601.30    151.29 o 
  -8   1   8      307.85      402.33     53.05 o 
  -7   1   8      226.13      273.59     30.58 o 
  -6   1   8      444.87      460.24     22.63 o 
  -5   1   8     1036.74     1164.41     31.38 o 
  -4   1   8        6.67        3.05      5.51 o 
  -3   1   8      861.56      811.45     18.91 o 
  -2   1   8      274.67      274.76     11.37 o 
  -1   1   8      547.06      554.47     19.29 o 
   0   1   8     2547.80     2646.65     46.35 o 
   1   1   8     1289.34     1212.76     42.50 o 
   2   1   8      721.74      696.46     29.37 o 
   3   1   8      932.42      968.04     41.14 o 
   4   1   8      219.81      178.38     27.91 o 
 -11   2   8       22.65       87.71     35.26 o 
 -10   2   8        3.78        0.66     20.87 o 
  -9   2   8       87.51       64.89     26.29 o 
  -8   2   8        0.35       11.59     19.34 o 
  -7   2   8      483.65      551.11     28.23 o 
  -6   2   8       17.74       17.58      9.12 o 
  -5   2   8     1116.03     1177.29     32.07 o 
  -4   2   8      139.07      131.78     12.24 o 
  -3   2   8      823.37      772.54     17.05 o 
  -2   2   8       56.30       63.65      7.76 o 
  -1   2   8      295.82      314.39     14.24 o 
   0   2   8      144.63      150.29     13.19 o 
   1   2   8       54.67       46.46     12.68 o 
   2   2   8       23.33       37.00     12.57 o 
   3   2   8       61.80       59.53     17.45 o 
   4   2   8        1.48       20.91     20.78 o 
 -11   3   8      690.78      773.03     66.54 o 
 -10   3   8      855.70      949.50     55.03 o 
  -9   3   8      600.03      634.59     53.48 o 
  -8   3   8     1664.90     1713.62     90.13 o 
  -7   3   8      192.26      197.55     19.47 o 
  -6   3   8      494.97      547.48     25.90 o 
  -5   3   8      169.05      180.51     10.97 o 
  -4   3   8       51.58       73.60     13.04 o 
  -3   3   8      519.85      620.31     15.38 o 
  -2   3   8      131.13      161.86      9.36 o 
  -1   3   8     3461.68     3533.09     49.43 o 
   0   3   8     3133.84     3163.68     52.20 o 
   1   3   8     1583.04     1459.79     40.25 o 
   2   3   8     1207.58     1202.05     38.98 o 
   3   3   8      482.47      539.56     36.96 o 
   4   3   8      523.24      550.05     42.20 o 
 -11   4   8      277.59      305.83     48.53 o 
 -10   4   8        7.78       13.48     23.97 o 
  -9   4   8      426.64      503.41     48.79 o 
  -8   4   8     2880.25     2623.93     79.02 o 
  -7   4   8     4227.87     4118.58     76.42 o 
  -6   4   8     5832.08     5647.99    106.68 o 
  -5   4   8     9613.54     9508.28    129.63 o 
  -4   4   8    10455.14    10127.59    126.01 o 
  -3   4   8     6507.58     6343.74     79.92 o 
  -2   4   8     1453.91     1421.37     28.85 o 
  -1   4   8     3193.16     3267.34     52.85 o 
   0   4   8       84.84      115.98     13.48 o 
   1   4   8       57.19       98.32     16.45 o 
   2   4   8       24.83       33.77     18.53 o 
   3   4   8      606.65      581.72     38.13 o 
   4   4   8      738.59      876.51     59.09 o 
 -11   5   8      774.50      882.97     71.19 o 
 -10   5   8     1147.48     1212.39     75.80 o 
  -9   5   8     2544.92     2440.30    106.78 o 
  -8   5   8     1785.88     1712.58     76.07 o 
  -7   5   8     1021.19     1118.70     39.74 o 
  -6   5   8       78.33       95.99     14.49 o 
  -5   5   8        7.93       21.88      8.00 o 
  -4   5   8       97.66      120.92      9.49 o 
  -3   5   8      965.27      983.73     21.36 o 
  -2   5   8     6644.59     6471.62     80.98 o 
  -1   5   8     3345.93     3346.75     44.89 o 
   0   5   8     2400.67     2486.01     42.76 o 
   1   5   8     1010.89     1015.27     37.50 o 
   2   5   8      691.18      712.75     43.56 o 
   3   5   8      806.38      774.03     48.89 o 
   4   5   8       23.56       43.23     34.31 o 
 -11   6   8       36.33       55.77     31.55 o 
 -10   6   8        1.48        3.01     23.23 o 
  -9   6   8       17.31       39.09     28.85 o 
  -8   6   8       27.55       50.89     14.47 o 
  -7   6   8      739.44      750.42     28.99 o 
  -6   6   8      247.71      229.12     19.38 o 
  -5   6   8        3.75       14.55      6.14 o 
  -4   6   8        2.32        8.43      4.82 o 
  -3   6   8      208.94      158.18     11.79 o 
  -2   6   8     1915.52     1873.21     32.20 o 
  -1   6   8      226.52      253.97     12.05 o 
   0   6   8      253.04      264.87     15.74 o 
   1   6   8      378.08      387.18     26.39 o 
   2   6   8      392.99      416.28     53.53 o 
   3   6   8       35.59       24.10     19.07 o 
   4   6   8       38.04       28.51     23.29 o 
 -11   7   8      557.77      611.23    104.99 o 
 -10   7   8      853.62      853.36     65.15 o 
  -9   7   8     1704.86     1577.50    159.28 o 
  -8   7   8     2092.41     2112.15     58.28 o 
  -7   7   8       66.40       68.07     26.09 o 
  -6   7   8      207.81      232.08     19.78 o 
  -5   7   8     1086.93     1071.92     26.01 o 
  -4   7   8      167.32      184.95     13.99 o 
  -3   7   8      722.60      777.80     20.88 o 
  -2   7   8      727.37      771.51     21.33 o 
  -1   7   8      410.61      462.57     17.40 o 
   0   7   8     1363.20     1269.57     30.06 o 
   1   7   8     2777.19     2627.67     64.61 o 
   2   7   8     1325.95     1298.26     55.06 o 
   3   7   8       26.31       42.44     21.66 o 
   4   7   8       89.30      134.61     29.84 o 
 -11   8   8      120.08      162.25     41.28 o 
 -10   8   8        0.02       46.06     27.89 o 
  -9   8   8      445.67      606.89    128.45 o 
  -8   8   8      248.24      309.62     25.90 o 
  -7   8   8     6904.78     6752.81    146.81 o 
  -6   8   8     6253.12     6080.46    133.47 o 
  -5   8   8     9502.36     9390.06    142.51 o 
  -4   8   8     4892.51     4757.10     81.64 o 
  -3   8   8     4208.38     3988.65     55.10 o 
  -2   8   8    16022.10    15977.59    193.19 o 
  -1   8   8     1735.77     1724.60     29.90 o 
   0   8   8      220.95      242.79     16.60 o 
   1   8   8       62.00       74.12     19.09 o 
   2   8   8      167.67      232.36     29.23 o 
   3   8   8      341.96      386.85     38.27 o 
   4   8   8      399.44      382.49     40.67 o 
 -11   9   8      599.20      696.08     67.43 o 
 -10   9   8      556.81      633.37     88.40 o 
  -9   9   8     1510.97     1527.37     78.16 o 
  -8   9   8     3666.01     3556.36     81.87 o 
  -7   9   8     3190.30     3221.84     74.12 o 
  -6   9   8      311.98      374.85     40.76 o 
  -5   9   8      383.23      411.34     20.86 o 
  -4   9   8      474.66      499.82     19.18 o 
  -3   9   8      509.59      416.23     17.44 o 
  -2   9   8     2958.42     2921.01     47.92 o 
  -1   9   8     3523.84     3577.90     49.94 o 
   0   9   8     1665.82     1658.35     38.06 o 
   1   9   8     1135.50     1140.30    108.75 o 
   2   9   8      641.87      684.11     44.22 o 
   3   9   8      352.84      459.67     41.40 o 
   4   9   8      241.48      155.15     43.28 o 
 -11  10   8        0.12       24.48     30.80 o 
 -10  10   8        0.51       14.37     24.02 o 
  -9  10   8        0.00       26.78     17.01 o 
  -8  10   8      167.21      181.55     21.71 o 
  -7  10   8      774.20      748.92     39.65 o 
  -6  10   8       84.72      113.37     19.15 o 
  -5  10   8      210.34      205.06     14.22 o 
  -4  10   8      152.11      157.25     13.75 o 
  -3  10   8        0.82       -2.64      6.40 o 
  -2  10   8      218.75      233.81     17.66 o 
  -1  10   8        0.51       10.01      6.54 o 
   0  10   8       96.07      127.91     13.41 o 
   1  10   8      137.98      205.94     25.83 o 
   2  10   8       43.70       20.65     25.63 o 
   3  10   8       21.46       42.49     21.38 o 
   4  10   8       36.82       21.78     24.81 o 
 -11  11   8      221.74      163.94     44.08 o 
 -10  11   8      875.78      863.58     55.44 o 
  -9  11   8     1595.67     1683.29     56.95 o 
  -8  11   8      872.80      982.98     41.00 o 
  -7  11   8      474.63      484.16     35.61 o 
  -6  11   8       56.43       73.15     16.73 o 
  -5  11   8        0.47       27.99      8.41 o 
  -4  11   8       32.76       53.16      8.88 o 
  -3  11   8      256.40      289.24     15.71 o 
  -2  11   8     4438.61     4405.16     70.92 o 
  -1  11   8     1205.88     1145.96     25.59 o 
   0  11   8     2436.97     2325.39     71.99 o 
   1  11   8     3746.05     3696.91    100.84 o 
   2  11   8     1543.22     1402.55     57.44 o 
   3  11   8      448.94      478.47     48.78 o 
   4  11   8       72.14       74.48     26.73 o 
 -10  12   8       17.79       64.85     26.62 o 
  -9  12   8      439.98      483.12     35.54 o 
  -8  12   8      781.02      807.00     45.44 o 
  -7  12   8     1349.38     1246.51     48.84 o 
  -6  12   8     6486.36     6124.40    115.99 o 
  -5  12   8     6839.56     6647.21    105.67 o 
  -4  12   8     5113.88     4927.57     77.28 o 
  -3  12   8     6724.75     6412.90     94.23 o 
  -2  12   8    11346.22    10927.09    149.03 o 
  -1  12   8      744.62      695.13     24.33 o 
   0  12   8      116.81      133.86     15.67 o 
   1  12   8      433.25      451.39     35.82 o 
   2  12   8      166.83      153.26     26.23 o 
   3  12   8      350.43      383.57     46.16 o 
   4  12   8      414.35      429.65     43.98 o 
 -10  13   8      841.57      927.14     58.68 o 
  -9  13   8     1239.27     1258.41     51.23 o 
  -8  13   8     1333.15     1289.26     55.09 o 
  -7  13   8     2251.81     2317.73     70.54 o 
  -6  13   8      746.80      738.83     32.25 o 
  -5  13   8      395.07      401.84     19.14 o 
  -4  13   8       92.64      156.46     18.98 o 
  -3  13   8      453.96      446.06     19.06 o 
  -2  13   8      636.63      696.80     25.20 o 
  -1  13   8     2226.45     2092.47     60.01 o 
   0  13   8     1688.29     1717.45     57.22 o 
   1  13   8     4047.22     3960.40    102.08 o 
   2  13   8     1871.40     1823.72     66.87 o 
   3  13   8      190.97      223.29     31.44 o 
   4  13   8      250.24      225.50     35.21 o 
 -10  14   8        7.20       41.90     25.16 o 
  -9  14   8       16.56       20.32     23.70 o 
  -8  14   8      830.77      846.41     47.34 o 
  -7  14   8       24.00       23.88     15.88 o 
  -6  14   8        6.07       11.62     13.81 o 
  -5  14   8      117.30      131.34     12.82 o 
  -4  14   8       56.27       43.75      9.96 o 
  -3  14   8       26.64       39.71     10.00 o 
  -2  14   8      211.71      173.25     15.20 o 
  -1  14   8       13.91       34.89     14.02 o 
   0  14   8        4.90        7.14     12.80 o 
   1  14   8       54.76       68.20     29.86 o 
   2  14   8       57.41      102.38     24.22 o 
   3  14   8        2.07        2.18     20.03 o 
   4  14   8       15.60        2.47     22.80 o 
 -10  15   8      553.38      577.75     42.93 o 
  -9  15   8     1076.20     1060.39     59.49 o 
  -8  15   8      931.62     1013.16     52.07 o 
  -7  15   8     4184.69     3884.10    112.43 o 
  -6  15   8      220.94      247.03     25.65 o 
  -5  15   8       45.01       64.34     10.76 o 
  -4  15   8      354.27      372.61     20.12 o 
  -3  15   8       46.82       74.56     11.64 o 
  -2  15   8     1464.96     1417.17     37.41 o 
  -1  15   8     7384.30     7224.61    119.46 o 
   0  15   8     3063.05     3051.88     85.68 o 
   1  15   8      942.26     1005.61     61.50 o 
   2  15   8      185.82      227.32     37.29 o 
   3  15   8      244.70      271.46     34.70 o 
   4  15   8      167.70      210.26     34.92 o 
 -10  16   8        0.07       15.11     21.14 o 
  -9  16   8       65.27       81.42     21.15 o 
  -8  16   8     2415.52     2552.46     96.58 o 
  -7  16   8     1055.97     1234.65     65.39 o 
  -6  16   8     5010.58     4916.60    142.21 o 
  -5  16   8     3428.95     3382.37     71.01 o 
  -4  16   8     4469.43     4358.65     78.16 o 
  -3  16   8     5990.79     5911.24     99.17 o 
  -2  16   8     3461.48     3341.22     59.33 o 
  -1  16   8     4888.22     4676.42    123.88 o 
   0  16   8      367.39      417.32     71.19 o 
   1  16   8      144.09      223.92     27.74 o 
   2  16   8      737.38      697.20     65.64 o 
   3  16   8      628.27      505.55     44.44 o 
   4  16   8      382.40      415.33     52.60 o 
 -10  17   8      514.98      507.38     41.45 o 
  -9  17   8     1021.49     1070.87     78.57 o 
  -8  17   8     2279.06     2179.32     65.03 o 
  -7  17   8      427.67      511.11     47.84 o 
  -6  17   8        2.30       32.26     15.48 o 
  -5  17   8        0.20       17.12      9.88 o 
  -4  17   8      186.28      197.64     16.52 o 
  -3  17   8      702.30      673.96     27.72 o 
  -2  17   8      753.23      744.93     25.57 o 
  -1  17   8      244.22      299.62     36.91 o 
   0  17   8     1112.15     1232.02     64.21 o 
   1  17   8     1787.61     1986.00    130.36 o 
   2  17   8      502.40      556.18     51.22 o 
   3  17   8       80.03      135.51     29.02 o 
   4  17   8      270.62      373.64     65.66 o 
 -10  18   8        0.02        1.86     20.84 o 
  -9  18   8       21.49       39.00     18.76 o 
  -8  18   8      206.33      212.10     25.87 o 
  -7  18   8      582.25      642.76     86.29 o 
  -6  18   8      311.43      329.09     35.94 o 
  -5  18   8       15.90        6.14     11.15 o 
  -4  18   8        4.10        5.70      8.87 o 
  -3  18   8       64.24       70.62     11.80 o 
  -2  18   8      114.99       98.89     12.50 o 
  -1  18   8       27.42       37.88     17.21 o 
   0  18   8        9.27       40.92     21.15 o 
   1  18   8      546.58      567.99     51.53 o 
   2  18   8       25.27       27.87     19.62 o 
   3  18   8        1.06        2.31     21.97 o 
   4  18   8       18.58       47.74     26.19 o 
 -10  19   8      644.03      670.62     48.36 o 
  -9  19   8      766.08      740.08     44.31 o 
  -8  19   8     1104.13     1077.52     48.29 o 
  -7  19   8      953.20     1082.46    122.94 o 
  -6  19   8     1325.34     1321.79     61.04 o 
  -5  19   8      494.64      468.83     24.89 o 
  -4  19   8      211.37      238.30     18.20 o 
  -3  19   8      520.32      500.08     24.95 o 
  -2  19   8      774.88      702.54     29.36 o 
  -1  19   8     5743.67     5679.11    101.25 o 
   0  19   8     5073.28     5152.48    155.25 o 
   1  19   8     1705.70     1595.04     77.18 o 
   2  19   8      593.29      621.86     58.47 o 
   3  19   8      409.90      420.47     42.32 o 
   4  19   8      140.18      219.58     36.62 o 
 -10  20   8        9.68        0.23     21.47 o 
  -9  20   8       60.56       74.83     22.00 o 
  -8  20   8      878.78      926.88     45.43 o 
  -7  20   8     4428.72     4264.90    138.66 o 
  -6  20   8     3913.47     3873.94    110.87 o 
  -5  20   8     4119.58     3974.37     82.02 o 
  -4  20   8     4257.47     3997.59     82.66 o 
  -3  20   8     3068.74     2921.48     60.77 o 
  -2  20   8      955.21      984.83     55.13 o 
  -1  20   8      946.62     1012.84     35.55 o 
   0  20   8      838.89      902.18     59.58 o 
   1  20   8      255.46      289.10     40.74 o 
   2  20   8      248.64      264.21     33.43 o 
   3  20   8      234.85      255.91     35.96 o 
   4  20   8      325.61      319.67     70.82 o 
 -10  21   8      195.46      172.32     35.01 o 
  -9  21   8      406.20      472.19     38.73 o 
  -8  21   8      567.86      536.24     37.31 o 
  -7  21   8      457.75      515.41     40.15 o 
  -6  21   8      784.86      848.19     36.27 o 
  -5  21   8      187.55      175.44     18.31 o 
  -4  21   8       29.89       43.01     12.59 o 
  -3  21   8      647.02      631.21     27.34 o 
  -2  21   8      862.34      981.39     41.53 o 
  -1  21   8      129.11      130.82     22.20 o 
   0  21   8     1715.00     1690.59    157.11 o 
   1  21   8      864.60      857.98     63.15 o 
   2  21   8      503.08      434.48     51.09 o 
   3  21   8      229.37      211.44     34.09 o 
 -10  22   8       44.26       45.17     42.63 o 
  -9  22   8        0.45       26.65     18.27 o 
  -8  22   8       44.33       41.19     18.55 o 
  -7  22   8       21.75       16.53     21.52 o 
  -6  22   8      157.86      144.69     18.32 o 
  -5  22   8      331.35      259.76     20.84 o 
  -4  22   8       38.22       34.61     12.37 o 
  -3  22   8       18.29        7.88     10.99 o 
  -2  22   8       20.76       32.14     13.77 o 
  -1  22   8       85.20      106.50     21.66 o 
   0  22   8       17.56       33.49     23.92 o 
   1  22   8       19.69       12.94     23.74 o 
   2  22   8      103.44       73.47     31.65 o 
   3  22   8       31.24        5.08     27.07 o 
 -10  23   8      667.53      621.76     99.05 o 
  -9  23   8     1016.09     1057.81     53.50 o 
  -8  23   8      977.21      913.61     47.04 o 
  -7  23   8      154.66      174.00     27.17 o 
  -6  23   8      731.24      756.69     53.46 o 
  -5  23   8       25.11       19.49     12.49 o 
  -4  23   8       45.65       21.88     12.01 o 
  -3  23   8      449.58      476.44     25.11 o 
  -2  23   8      614.45      566.59     37.60 o 
  -1  23   8      569.25      573.39     38.53 o 
   0  23   8     2322.90     2348.32    133.71 o 
   1  23   8      370.45      346.81     45.91 o 
   2  23   8      317.96      344.60     47.84 o 
   3  23   8      591.08      592.41     62.75 o 
  -9  24   8        2.56       -2.16     19.96 o 
  -8  24   8      108.01      142.32     33.15 o 
  -7  24   8     1358.47     1388.99    109.46 o 
  -6  24   8      683.75      639.88     34.53 o 
  -5  24   8     2039.42     1975.29     62.40 o 
  -4  24   8     3399.65     3155.68     72.71 o 
  -3  24   8     4289.63     4069.50     89.60 o 
  -2  24   8     2157.13     2215.39     61.15 o 
  -1  24   8     1602.45     1643.34    112.11 o 
   0  24   8      473.00      432.65     47.64 o 
   1  24   8        0.88        6.34     24.27 o 
   2  24   8       47.02      117.83     33.64 o 
   3  24   8      272.79      217.07     43.94 o 
  -9  25   8      295.84      308.86     40.65 o 
  -8  25   8       48.75       66.77     21.86 o 
  -7  25   8       12.65        4.69     18.56 o 
  -6  25   8      159.45      180.79     19.70 o 
  -5  25   8       12.10        8.23     13.92 o 
  -4  25   8       42.96       26.36     13.25 o 
  -3  25   8      395.05      443.62     29.02 o 
  -2  25   8      751.06      727.28     36.34 o 
  -1  25   8      934.71     1030.40     65.10 o 
   0  25   8      590.58      625.56     55.66 o 
   1  25   8      363.18      475.71     52.02 o 
   2  25   8      249.90      325.91     54.04 o 
   3  25   8      286.66      319.24     49.87 o 
  -9  26   8        5.58       -6.17     20.91 o 
  -8  26   8        0.45       -0.75     17.27 o 
  -7  26   8        6.45       12.42     18.36 o 
  -6  26   8      164.79      136.78     18.61 o 
  -5  26   8       15.07       21.49     15.08 o 
  -4  26   8        3.80        5.49     12.63 o 
  -3  26   8       31.55       48.06     14.79 o 
  -2  26   8        3.56      -11.92     17.33 o 
  -1  26   8      548.49      564.20     52.45 o 
   0  26   8       93.37       46.22     28.08 o 
   1  26   8        5.73      -17.34     23.86 o 
   2  26   8        5.53       21.63     27.73 o 
   3  26   8       35.33       56.15     34.05 o 
  -9  27   8      421.23      370.21     50.35 o 
  -8  27   8      333.46      357.96     34.24 o 
  -7  27   8      415.16      404.26     42.28 o 
  -6  27   8      197.17      152.05     20.28 o 
  -5  27   8        4.27       20.32     13.87 o 
  -4  27   8       54.28       83.19     16.35 o 
  -3  27   8        6.62       29.85     15.16 o 
  -2  27   8      576.70      557.75     39.29 o 
  -1  27   8     1401.63     1448.41     93.85 o 
   0  27   8     1212.94     1159.84     81.40 o 
   1  27   8      670.91      662.54     82.70 o 
   2  27   8      584.41      649.38     63.79 o 
   3  27   8      291.22      300.35    104.18 o 
  -9  28   8        9.49       -0.40     25.41 o 
  -8  28   8      159.60      170.95     27.07 o 
  -7  28   8      687.82      681.95     61.96 o 
  -6  28   8     1171.62     1124.85     42.53 o 
  -5  28   8     1891.40     1791.24     53.77 o 
  -4  28   8     2607.39     2473.23     64.45 o 
  -3  28   8     2120.89     2069.12     60.05 o 
  -2  28   8     1126.79     1027.41     51.19 o 
  -1  28   8      406.83      566.64     53.44 o 
   0  28   8        6.75       14.91     23.97 o 
   1  28   8        0.16       49.68     29.93 o 
   2  28   8      162.24      145.05     37.90 o 
  -9  29   8       99.35       91.68     31.47 o 
  -8  29   8      251.76      250.02     36.76 o 
  -7  29   8      260.15      202.58     31.49 o 
  -6  29   8       73.69       70.48     21.80 o 
  -5  29   8        6.64       10.27     14.72 o 
  -4  29   8       47.92       66.87     46.43 o 
  -3  29   8        3.98        9.90     16.16 o 
  -2  29   8       34.40       58.66     20.01 o 
  -1  29   8      951.50     1097.59     70.03 o 
   0  29   8      615.62      568.76     56.45 o 
   1  29   8      305.85      236.54     45.31 o 
   2  29   8      206.06      284.63     49.51 o 
  -8  30   8        0.13       -1.42     21.79 o 
  -7  30   8        4.10      -13.38     23.29 o 
  -6  30   8       23.20       14.09     19.07 o 
  -5  30   8       45.00       32.40     18.36 o 
  -4  30   8        9.61        2.46     21.17 o 
  -3  30   8       55.64       56.14     20.18 o 
  -2  30   8       91.84       78.88     22.53 o 
  -1  30   8        4.28        7.05     24.34 o 
   0  30   8       29.48       40.51     29.09 o 
   1  30   8        6.18       24.52     28.53 o 
   2  30   8        0.10       -0.74     30.15 o 
  -8  31   8      415.27      409.51     43.75 o 
  -7  31   8      212.71      258.57     44.98 o 
  -6  31   8        6.59       48.17     22.19 o 
  -5  31   8        0.19        3.04     18.43 o 
  -4  31   8       36.75       72.33     25.43 o 
  -3  31   8      204.74      233.82     32.84 o 
  -2  31   8      385.73      405.28     37.69 o 
  -1  31   8      954.02     1001.59    112.66 o 
   0  31   8      314.51      328.76     47.61 o 
   1  31   8      376.97      304.46     76.27 o 
   2  31   8      552.43      647.21     66.91 o 
  -8  32   8      282.52      333.44     51.10 o 
  -7  32   8      541.56      570.05     48.71 o 
  -6  32   8     1588.61     1622.74     66.49 o 
  -5  32   8      891.16     1039.65     99.85 o 
  -4  32   8     1718.18     1750.75    123.93 o 
  -3  32   8     1863.63     1953.33     69.76 o 
  -2  32   8      748.76      787.68     48.63 o 
  -1  32   8       22.90       32.02     27.38 o 
   0  32   8       40.33       41.56     29.97 o 
   1  32   8        0.15       23.91     27.68 o 
   2  32   8      249.61      297.18     51.29 o 
  -8  33   8       77.19       87.82     29.23 o 
  -7  33   8      367.21      388.86     41.78 o 
  -6  33   8       92.77      109.35     26.43 o 
  -5  33   8        5.97       -3.71     37.02 o 
  -4  33   8       80.86      126.28     49.77 o 
  -3  33   8       88.23      116.10     30.44 o 
  -2  33   8      131.69       99.93     24.26 o 
  -1  33   8      613.99      641.85     60.17 o 
   0  33   8      308.24      261.95     62.65 o 
   1  33   8      224.66      190.09     45.44 o 
  -7  34   8       73.86       27.03     22.74 o 
  -6  34   8        0.18       12.85     21.73 o 
  -5  34   8        2.90      -36.03     36.03 o 
  -4  34   8        0.64      -33.68     34.91 o 
  -3  34   8       12.38       72.67     40.48 o 
  -2  34   8       32.06       25.52     25.15 o 
  -1  34   8       14.12       15.87     25.86 o 
   0  34   8      130.19      148.16     49.83 o 
   1  34   8       20.72       66.15     33.57 o 
  -7  35   8      217.48      166.77     33.00 o 
  -6  35   8       47.61       35.89     23.87 o 
  -5  35   8        7.33       35.66     45.68 o 
  -4  35   8       13.76      -24.14     36.52 o 
  -3  35   8       74.15      118.98     50.02 o 
  -2  35   8      240.83      345.75     65.68 o 
  -1  35   8      379.01      477.86     56.24 o 
   0  35   8      198.74      282.04     74.66 o 
   1  35   8      573.52      661.07     68.51 o 
  -7  36   8      276.27      245.75     37.52 o 
  -6  36   8      638.23      705.30    113.04 o 
  -5  36   8     1068.94     1188.05    117.49 o 
  -4  36   8      829.02      927.93    103.38 o 
  -3  36   8      442.96      506.37     80.35 o 
  -2  36   8      486.46      500.38     54.10 o 
  -1  36   8       47.41       71.50     31.52 o 
   0  36   8       47.10       40.43     31.46 o 
   1  36   8        3.34       35.12     32.29 o 
  -7  37   8      111.45      129.36     37.38 o 
  -6  37   8      144.10      150.05     59.43 o 
  -5  37   8        0.64       20.43     43.83 o 
  -4  37   8       77.66       79.86     45.81 o 
  -3  37   8       55.46       20.80     43.21 o 
  -2  37   8      164.62      237.34     61.53 o 
  -1  37   8      240.18      318.54     48.31 o 
   0  37   8      354.94      493.81     59.13 o 
  -6  38   8       19.63       30.33     51.38 o 
  -5  38   8       15.40      -12.38     39.00 o 
  -4  38   8        3.93       -8.67     36.77 o 
  -3  38   8        0.07       16.59     41.35 o 
  -2  38   8        4.52       11.02     39.49 o 
  -1  38   8        1.62        3.84     29.33 o 
   0  38   8        0.79       40.90     32.48 o 
  -6  39   8      108.22      107.59     58.56 o 
  -5  39   8        3.41       39.62     49.40 o 
  -4  39   8       24.04       -0.25     38.63 o 
  -3  39   8        3.37       22.90     44.08 o 
  -2  39   8      224.35      200.44     62.03 o 
  -1  39   8      188.26      186.04     43.89 o 
  -5  40   8      601.21      559.24     95.95 o 
  -4  40   8      317.48      323.88     77.01 o 
  -3  40   8      254.44      479.38     87.78 o 
  -2  40   8      328.61      331.80     76.02 o 
  -1  40   8      129.14      138.07     40.09 o 
  -4  41   8        5.35       13.49     44.69 o 
  -3  41   8      150.18      130.86     53.86 o 
  -2  41   8      264.64      186.21     65.37 o 
 -11   1   9       35.36       44.26     22.27 o 
 -10   1   9       35.23       -6.10     43.89 o 
  -9   1   9      309.75      322.66     41.92 o 
  -8   1   9     2782.12     2727.89     71.82 o 
  -7   1   9     9091.87     8916.27    164.00 o 
  -6   1   9     3768.09     3784.27    111.41 o 
  -5   1   9     2564.27     2462.03     62.13 o 
  -4   1   9     1344.40     1277.83     30.33 o 
  -3   1   9      961.39      989.43     22.73 o 
  -2   1   9     1012.44     1071.30     28.44 o 
  -1   1   9      357.54      356.78     18.92 o 
   0   1   9       15.39       42.97     14.23 o 
   1   1   9      110.71      143.07     21.23 o 
   2   1   9      221.03      266.85     22.08 o 
   3   1   9      748.75      750.72     45.78 o 
   4   1   9      526.11      493.31     42.22 o 
 -11   2   9     1069.97      981.61     58.98 o 
 -10   2   9     1178.92     1450.73     79.63 o 
  -9   2   9     1326.28     1355.24     71.22 o 
  -8   2   9     3696.32     3576.53     98.16 o 
  -7   2   9      215.11      288.89     24.20 o 
  -6   2   9        9.24       47.97     12.40 o 
  -5   2   9      980.70      879.49     23.15 o 
  -4   2   9      812.33      824.55     28.25 o 
  -3   2   9     1349.61     1356.32     30.21 o 
  -2   2   9     5774.54     5779.52     72.36 o 
  -1   2   9     3811.01     3829.32     75.79 o 
   0   2   9     6102.34     6286.94    153.27 o 
   1   2   9     2178.98     2095.87     52.44 o 
   2   2   9     1911.38     1779.60     75.46 o 
   3   2   9     1057.39     1003.56     76.17 o 
   4   2   9       62.60      115.00     31.72 o 
 -11   3   9        3.38        0.44     46.18 o 
 -10   3   9       23.75        8.51     26.42 o 
  -9   3   9      249.18      325.94     42.57 o 
  -8   3   9     1991.11     1802.66     64.13 o 
  -7   3   9     1946.01     1873.20     54.74 o 
  -6   3   9     3017.55     2986.37     71.03 o 
  -5   3   9      833.56      780.02     25.44 o 
  -4   3   9     2278.03     2324.14     42.06 o 
  -3   3   9     1124.56     1067.25     23.85 o 
  -2   3   9      601.47      578.64     27.92 o 
  -1   3   9      362.70      364.79     19.75 o 
   0   3   9      100.16      157.76     17.22 o 
   1   3   9      143.31      158.40     18.88 o 
   2   3   9      152.35      170.53     23.89 o 
   3   3   9      320.28      272.67     30.07 o 
   4   3   9      284.87      224.94     37.18 o 
 -11   4   9        7.59      -24.66     24.66 o 
 -10   4   9        0.52       -4.31     38.44 o 
  -9   4   9      103.32       50.46     25.21 o 
  -8   4   9       14.17       29.82     18.62 o 
  -7   4   9      386.72      448.60     29.02 o 
  -6   4   9       20.87       20.41     11.93 o 
  -5   4   9       94.63      104.03     10.69 o 
  -4   4   9      220.18      202.71     12.71 o 
  -3   4   9      460.58      431.27     15.97 o 
  -2   4   9      305.14      323.40     18.37 o 
  -1   4   9       11.01       15.50      8.43 o 
   0   4   9      165.13      194.21     22.43 o 
   1   4   9       70.19       74.83     19.21 o 
   2   4   9       15.24       28.31     17.24 o 
   3   4   9      173.01      149.24     25.50 o 
   4   4   9        0.14        9.29     24.35 o 
 -11   5   9       21.02       19.43     28.80 o 
 -10   5   9       33.94       31.42     49.65 o 
  -9   5   9      455.23      480.28     49.73 o 
  -8   5   9      651.13      592.30     39.29 o 
  -7   5   9     5711.66     5692.43    132.10 o 
  -6   5   9     2990.26     2852.05     92.72 o 
  -5   5   9     7994.98     7734.64    110.84 o 
  -4   5   9     3542.01     3511.90     54.77 o 
  -3   5   9     1333.44     1337.08     29.72 o 
  -2   5   9     1125.50     1169.89     26.33 o 
  -1   5   9        1.22       21.62      9.15 o 
   0   5   9      353.47      369.77     22.78 o 
   1   5   9      269.20      331.75     23.87 o 
   2   5   9      565.12      548.76     35.94 o 
   3   5   9      307.49      293.75     31.19 o 
   4   5   9      331.95      307.35     40.97 o 
 -11   6   9      837.05      814.72     77.07 o 
 -10   6   9     1410.50     1539.54    125.17 o 
  -9   6   9     2162.30     2134.79     92.46 o 
  -8   6   9      764.87      848.90     56.85 o 
  -7   6   9      950.95      994.00     44.89 o 
  -6   6   9       87.37      123.53     14.48 o 
  -5   6   9        7.57       48.26      9.11 o 
  -4   6   9      712.03      664.63     26.87 o 
  -3   6   9     5777.75     5787.61     88.99 o 
  -2   6   9     3035.88     2892.22     46.54 o 
  -1   6   9     5992.93     5784.02     82.76 o 
   0   6   9     3390.74     3195.73     64.82 o 
   1   6   9     5512.50     5471.04    112.08 o 
   2   6   9     1311.39     1399.35     59.42 o 
   3   6   9      128.50      173.44     29.73 o 
   4   6   9      143.88      162.59     38.16 o 
 -11   7   9        6.19       26.15     30.06 o 
 -10   7   9       11.11        0.12     37.27 o 
  -9   7   9      121.58      149.67     32.24 o 
  -8   7   9      110.30      131.81     29.06 o 
  -7   7   9       24.37       46.49     14.09 o 
  -6   7   9     5067.71     5139.50     92.09 o 
  -5   7   9     3527.62     3482.22     59.54 o 
  -4   7   9      613.97      684.33     25.15 o 
  -3   7   9     1466.39     1392.12     33.45 o 
  -2   7   9     2675.10     2648.48     50.51 o 
  -1   7   9     2948.05     2879.70     47.43 o 
   0   7   9      344.97      311.73     24.10 o 
   1   7   9      225.90      303.61     31.69 o 
   2   7   9      645.97      613.65     43.44 o 
   3   7   9      276.28      297.86     36.21 o 
   4   7   9      153.71      132.27     41.28 o 
 -11   8   9        6.68       -1.32     28.32 o 
 -10   8   9        4.45       -7.56     23.48 o 
  -9   8   9       29.87       35.66     26.77 o 
  -8   8   9        9.89        7.28     15.65 o 
  -7   8   9        0.28       -3.37     11.56 o 
  -6   8   9        5.36       14.75     10.76 o 
  -5   8   9       32.41       61.38      9.75 o 
  -4   8   9        0.15       -5.53      5.53 o 
  -3   8   9        0.64       15.73      7.91 o 
  -2   8   9      133.10      117.40     13.13 o 
  -1   8   9      335.20      370.15     18.57 o 
   0   8   9       63.33       69.49     15.11 o 
   1   8   9       26.04       67.44     23.89 o 
   2   8   9      131.97      116.05     25.24 o 
   3   8   9       25.87       13.35     21.74 o 
   4   8   9        0.12       15.49     25.15 o 
 -11   9   9        0.34       17.27     30.10 o 
 -10   9   9       12.58       19.73     27.71 o 
  -9   9   9      303.26      290.84     56.21 o 
  -8   9   9     1261.99     1227.08     43.95 o 
  -7   9   9      425.69      478.28     33.78 o 
  -6   9   9     3910.41     3763.47     83.72 o 
  -5   9   9     2993.11     2915.33     58.53 o 
  -4   9   9     1689.81     1685.81     36.81 o 
  -3   9   9     2760.34     2651.98     49.58 o 
  -2   9   9      801.47      825.86     26.10 o 
  -1   9   9       54.17       86.80     14.86 o 
   0   9   9       34.78       61.19     15.09 o 
   1   9   9       91.70      125.32     24.16 o 
   2   9   9      149.58      122.94     31.90 o 
   3   9   9      101.67      104.33     29.93 o 
   4   9   9      208.32      242.26     37.56 o 
 -11  10   9     1705.50     1813.70     96.69 o 
 -10  10   9     1678.66     1609.47     85.38 o 
  -9  10   9     2627.71     2708.41    140.52 o 
  -8  10   9     2013.24     2014.95     57.85 o 
  -7  10   9     1324.96     1348.96     44.25 o 
  -6  10   9        1.45       13.95     10.57 o 
  -5  10   9      160.37      160.14     13.21 o 
  -4  10   9     1821.12     1804.35     35.63 o 
  -3  10   9     2455.66     2304.52     60.24 o 
  -2  10   9     2112.73     2076.75     43.60 o 
  -1  10   9     5095.89     4916.38     88.59 o 
   0  10   9     5064.19     4865.82    123.86 o 
   1  10   9     4661.74     4728.01    118.82 o 
   2  10   9      973.40     1077.69     56.38 o 
   3  10   9      318.55      362.98     39.64 o 
   4  10   9      164.15      140.10     34.31 o 
 -11  11   9       93.09      108.87     41.97 o 
 -10  11   9       13.11       13.59     26.17 o 
  -9  11   9      536.21      478.27     76.02 o 
  -8  11   9       19.65       46.62     15.25 o 
  -7  11   9      231.26      265.22     49.73 o 
  -6  11   9      590.74      598.09     32.77 o 
  -5  11   9     2228.97     2203.13     44.38 o 
  -4  11   9     1187.05     1185.37     30.54 o 
  -3  11   9     1423.89     1403.67     44.33 o 
  -2  11   9     2048.07     1937.68     41.86 o 
  -1  11   9     1046.62     1062.03     39.07 o 
   0  11   9       78.90      129.59     23.00 o 
   1  11   9      240.85      280.34     31.13 o 
   2  11   9       30.45       77.61     23.57 o 
   3  11   9      354.47      317.89     57.48 o 
 -11  12   9        1.33       31.01     34.36 o 
 -10  12   9       11.97       26.69     27.06 o 
  -9  12   9        0.23       19.63     19.89 o 
  -8  12   9       42.85       42.20     16.40 o 
  -7  12   9       89.70      123.64     20.97 o 
  -6  12   9       28.70       31.71     13.29 o 
  -5  12   9        0.24       -1.38      7.68 o 
  -4  12   9       57.17       46.22     10.20 o 
  -3  12   9        6.45       -0.38      7.66 o 
  -2  12   9      202.16      192.35     15.84 o 
  -1  12   9      216.27      194.67     16.53 o 
   0  12   9      169.72      174.22     34.23 o 
   1  12   9       32.62       15.21     22.32 o 
   2  12   9        1.26        2.84     19.53 o 
   3  12   9        2.66        1.16     22.28 o 
 -11  13   9       33.17       50.28     33.58 o 
 -10  13   9        5.57       40.81     27.32 o 
  -9  13   9      147.40      182.13     28.83 o 
  -8  13   9      829.70      887.36     40.64 o 
  -7  13   9      389.98      444.90     48.05 o 
  -6  13   9     5502.35     5405.77     90.38 o 
  -5  13   9     2159.31     2090.56     43.48 o 
  -4  13   9     1584.85     1523.37     54.75 o 
  -3  13   9     1817.54     1800.85     39.43 o 
  -2  13   9     1874.67     1831.67     41.10 o 
  -1  13   9     1161.83     1036.98     30.91 o 
   0  13   9       10.67       36.29     21.70 o 
   1  13   9      184.07      149.65     25.13 o 
   2  13   9      152.04      156.92     28.08 o 
   3  13   9      282.40      254.56     35.57 o 
 -10  14   9     1555.71     1660.08    246.38 o 
  -9  14   9     2024.70     2112.18     75.98 o 
  -8  14   9     1960.58     1983.14     59.26 o 
  -7  14   9     1126.30     1153.67     48.66 o 
  -6  14   9      127.47      145.77     14.52 o 
  -5  14   9      733.16      737.08     25.12 o 
  -4  14   9      775.20      780.74     28.06 o 
  -3  14   9      503.05      536.48     22.12 o 
  -2  14   9     1746.78     1779.97     40.48 o 
  -1  14   9     1746.98     1763.49     49.72 o 
   0  14   9     3519.12     3691.31    163.61 o 
   1  14   9     1327.07     1403.22     57.91 o 
   2  14   9     1040.95     1069.44     56.77 o 
   3  14   9      334.01      375.93     41.17 o 
 -10  15   9       23.47       34.41     24.17 o 
  -9  15   9      154.28      207.85     31.02 o 
  -8  15   9      453.36      433.61     37.08 o 
  -7  15   9     1619.41     1574.07     95.60 o 
  -6  15   9     1657.44     1581.45     74.12 o 
  -5  15   9     2561.36     2374.57     51.93 o 
  -4  15   9     1484.46     1340.09     36.66 o 
  -3  15   9      911.27      853.58     26.84 o 
  -2  15   9      870.21      771.78     27.00 o 
  -1  15   9        0.83       15.50     12.12 o 
   0  15   9       28.26       42.89     23.19 o 
   1  15   9      104.31       94.87     28.05 o 
   2  15   9      110.61      124.28     26.62 o 
   3  15   9      180.90      141.10     30.66 o 
 -10  16   9       90.41       71.44     28.11 o 
  -9  16   9        0.98       -2.53     16.48 o 
  -8  16   9       12.94        5.70     19.09 o 
  -7  16   9      959.37      974.67     47.37 o 
  -6  16   9      610.56      646.13     55.83 o 
  -5  16   9        7.81       12.10     10.01 o 
  -4  16   9       10.01        3.79      9.35 o 
  -3  16   9       12.70        0.63      9.15 o 
  -2  16   9      125.00      138.35     14.12 o 
  -1  16   9       49.01       31.46     13.12 o 
   0  16   9       15.61       -7.06     18.54 o 
   1  16   9       28.49       30.33     25.28 o 
   2  16   9       51.59       54.55     27.42 o 
   3  16   9        0.05      -12.98     22.37 o 
 -10  17   9        4.16       44.40     22.09 o 
  -9  17   9      163.07      194.55     26.54 o 
  -8  17   9      188.86      150.20     26.52 o 
  -7  17   9     1670.84     1413.81     92.75 o 
  -6  17   9      843.00      857.66     46.12 o 
  -5  17   9     1972.94     1864.08     58.48 o 
  -4  17   9     2393.80     2354.80     52.75 o 
  -3  17   9     1059.25     1053.86     40.99 o 
  -2  17   9      620.30      632.21     25.18 o 
  -1  17   9      468.53      454.28     26.44 o 
   0  17   9      373.58      351.30     42.19 o 
   1  17   9       47.62       50.03     34.48 o 
   2  17   9      367.00      355.56     48.49 o 
   3  17   9      302.28      294.94     38.40 o 
 -10  18   9     1076.87     1046.13     64.00 o 
  -9  18   9     1112.72     1161.03     53.51 o 
  -8  18   9      949.50      985.37     52.94 o 
  -7  18   9      486.93      584.27     72.80 o 
  -6  18   9     1320.32     1271.93     38.96 o 
  -5  18   9       10.76       30.39     11.25 o 
  -4  18   9      648.72      639.09     34.75 o 
  -3  18   9     1694.11     1763.51     50.45 o 
  -2  18   9     3247.41     3051.18     72.36 o 
  -1  18   9      751.87      849.03     50.97 o 
   0  18   9     2707.33     2798.39    106.27 o 
   1  18   9     1145.05     1247.01     72.81 o 
   2  18   9      711.90      797.91     65.82 o 
   3  18   9      250.32      349.18     41.84 o 
 -10  19   9        1.11       12.81     21.24 o 
  -9  19   9       71.17       92.69     22.47 o 
  -8  19   9      519.90      563.73    105.11 o 
  -7  19   9       43.65       25.05     23.62 o 
  -6  19   9      958.12      944.38     66.97 o 
  -5  19   9     1854.51     1771.49     45.00 o 
  -4  19   9     1444.49     1368.42     55.31 o 
  -3  19   9     1203.47     1238.83     37.17 o 
  -2  19   9      835.85      771.95     31.98 o 
  -1  19   9       38.51       45.48     16.03 o 
   0  19   9        6.66       37.76     24.66 o 
   1  19   9       86.50       92.75     29.77 o 
   2  19   9      109.14      134.68     36.09 o 
   3  19   9      193.69      288.79    108.64 o 
 -10  20   9        0.85       -8.18     19.42 o 
  -9  20   9       33.03       35.37     19.79 o 
  -8  20   9        0.04       -8.99     24.02 o 
  -7  20   9      494.29      485.82     48.55 o 
  -6  20   9        1.57       -0.07     11.23 o 
  -5  20   9      304.90      309.83     21.16 o 
  -4  20   9       45.15       60.43     12.93 o 
  -3  20   9       86.85      125.53     17.39 o 
  -2  20   9       17.34       15.93     16.76 o 
  -1  20   9       37.86       19.69     16.22 o 
   0  20   9       17.08       38.72     25.17 o 
   1  20   9       21.61        6.96     24.22 o 
   2  20   9        3.44       -4.47     24.17 o 
   3  20   9        2.16       49.62     33.01 o 
 -10  21   9        4.86       22.82     26.34 o 
  -9  21   9       14.40       10.12     21.46 o 
  -8  21   9      480.77      477.62     49.02 o 
  -7  21   9     2709.47     2680.51    105.01 o 
  -6  21   9      445.41      498.33     34.40 o 
  -5  21   9     1131.69     1134.44     38.41 o 
  -4  21   9     2391.77     2356.10     54.93 o 
  -3  21   9     2172.37     2020.99     49.89 o 
  -2  21   9      340.38      303.64     26.51 o 
  -1  21   9      158.89      168.36     31.87 o 
   0  21   9       39.75       75.43     29.80 o 
   1  21   9       44.87       35.50     27.03 o 
   2  21   9      442.34      370.02     50.73 o 
   3  21   9      263.56      250.59     47.88 o 
 -10  22   9      511.08      497.22     50.65 o 
  -9  22   9     1012.17      994.92     51.53 o 
  -8  22   9     1900.94     1954.14    115.38 o 
  -7  22   9     1234.34     1303.95     86.85 o 
  -6  22   9       77.23       87.91     15.82 o 
  -5  22   9       76.23       91.86     16.16 o 
  -4  22   9      311.29      320.04     26.46 o 
  -3  22   9      854.69      879.23     46.75 o 
  -2  22   9      980.45     1104.80     43.81 o 
  -1  22   9     3651.96     3551.83     99.84 o 
   0  22   9     1523.40     1560.57     78.35 o 
   1  22   9     1072.31     1053.04     72.00 o 
   2  22   9      430.22      537.77     72.74 o 
   3  22   9      488.27      646.02     92.86 o 
 -10  23   9       13.09       10.17     28.04 o 
  -9  23   9       39.66       65.70     22.10 o 
  -8  23   9      386.70      406.15     40.93 o 
  -7  23   9     1322.60     1418.70     74.70 o 
  -6  23   9      849.32      756.25     78.20 o 
  -5  23   9      696.04      750.50     33.90 o 
  -4  23   9      674.40      717.86     30.90 o 
  -3  23   9      533.62      568.23     32.82 o 
  -2  23   9      843.05      854.07     44.67 o 
  -1  23   9      429.73      496.41     46.06 o 
   0  23   9        3.69        1.51     31.57 o 
   1  23   9       40.13       44.77     29.28 o 
   2  23   9       23.04        5.15     28.47 o 
  -9  24   9       42.40       69.03     22.53 o 
  -8  24   9       76.69       98.86     21.80 o 
  -7  24   9        3.80      -16.08     21.54 o 
  -6  24   9        2.05        0.88     18.70 o 
  -5  24   9      172.42      169.65     19.84 o 
  -4  24   9        2.50        1.66     11.38 o 
  -3  24   9      100.04       96.56     17.79 o 
  -2  24   9       94.07       78.46     20.75 o 
  -1  24   9      126.82      142.25     45.50 o 
   0  24   9       18.32      -18.39     24.08 o 
   1  24   9       14.02       26.49     28.71 o 
   2  24   9        2.81      -11.43     28.50 o 
  -9  25   9        9.22       38.72     22.10 o 
  -8  25   9      194.11      222.17     28.28 o 
  -7  25   9     1087.89     1157.71     58.34 o 
  -6  25   9     1315.90     1213.53     52.91 o 
  -5  25   9      951.25      918.60     45.91 o 
  -4  25   9     1569.91     1480.51     43.27 o 
  -3  25   9      629.79      698.05     36.57 o 
  -2  25   9      488.33      492.56     37.71 o 
  -1  25   9      389.73      461.26     66.73 o 
   0  25   9       24.97       -3.26     28.10 o 
   1  25   9       38.79       40.20     29.88 o 
   2  25   9       88.87       86.39     36.76 o 
  -9  26   9      768.96      805.48    121.42 o 
  -8  26   9      441.79      462.60     37.10 o 
  -7  26   9      442.67      505.25     42.60 o 
  -6  26   9        2.39       34.54     17.43 o 
  -5  26   9       86.91      119.44     18.47 o 
  -4  26   9      356.71      351.32     36.87 o 
  -3  26   9      583.56      629.88     35.57 o 
  -2  26   9      764.27      931.84     62.26 o 
  -1  26   9     2452.68     2452.80    165.03 o 
   0  26   9      418.27      398.19     50.22 o 
   1  26   9      537.37      529.68     75.03 o 
   2  26   9      514.79      659.19     67.32 o 
  -9  27   9       52.16       68.69     41.44 o 
  -8  27   9      220.29      173.49     26.82 o 
  -7  27   9      846.39      745.65     49.40 o 
  -6  27   9      765.54      823.46     61.45 o 
  -5  27   9      704.24      668.64     41.08 o 
  -4  27   9      743.45      760.19     43.04 o 
  -3  27   9      350.05      349.18     29.08 o 
  -2  27   9       23.45       42.16     20.21 o 
  -1  27   9        3.05       47.57     25.96 o 
   0  27   9       38.86       22.18     28.23 o 
   1  27   9        7.69       -7.89     37.64 o 
   2  27   9       48.51       40.91     34.58 o 
  -9  28   9       41.70       14.08     26.17 o 
  -8  28   9      135.55      148.82     33.74 o 
  -7  28   9        7.41       20.75     21.42 o 
  -6  28   9        0.06       12.80     18.68 o 
  -5  28   9       32.16       22.96     22.17 o 
  -4  28   9        3.73       23.25     16.84 o 
  -3  28   9        0.84      -14.73     14.73 o 
  -2  28   9        2.35      -10.07     19.00 o 
  -1  28   9       18.37       29.57     26.57 o 
   0  28   9       89.91      102.70     37.07 o 
   1  28   9       52.52       -1.97     29.53 o 
   2  28   9       20.06       55.87     36.07 o 
  -9  29   9       30.68       54.63     28.98 o 
  -8  29   9      405.26      353.12     40.25 o 
  -7  29   9      290.45      369.27     38.60 o 
  -6  29   9     1292.61     1263.72     58.34 o 
  -5  29   9      942.59     1073.11     67.32 o 
  -4  29   9      693.06      659.29     41.80 o 
  -3  29   9      583.05      632.38     53.52 o 
  -2  29   9      228.66      240.10     32.13 o 
  -1  29   9       11.92       63.87     28.91 o 
   0  29   9        6.29       15.92     27.58 o 
   1  29   9       47.44       -5.27     28.84 o 
  -8  30   9      568.25      625.91     51.62 o 
  -7  30   9      316.85      343.47     38.09 o 
  -6  30   9      333.43      367.80     36.98 o 
  -5  30   9      133.99      160.56     34.38 o 
  -4  30   9      221.25      327.06     41.81 o 
  -3  30   9      329.55      336.54     34.82 o 
  -2  30   9      838.89      769.65     49.01 o 
  -1  30   9      787.63      781.20     64.77 o 
   0  30   9     1387.79     1530.02     87.73 o 
   1  30   9      456.81      458.16     58.33 o 
  -8  31   9      196.93      241.70     37.56 o 
  -7  31   9      377.97      414.52     73.48 o 
  -6  31   9      749.46      773.02     64.83 o 
  -5  31   9      459.27      387.89     71.68 o 
  -4  31   9     1000.45     1073.41    103.50 o 
  -3  31   9      457.32      422.92     38.45 o 
  -2  31   9       51.37       73.17     24.25 o 
  -1  31   9        3.10       15.78     26.55 o 
   0  31   9        0.22        2.61     28.43 o 
   1  31   9       21.48       54.55     36.25 o 
  -8  32   9       11.81       33.49     25.96 o 
  -7  32   9        4.02       25.63     23.55 o 
  -6  32   9        0.17       11.45     20.78 o 
  -5  32   9       41.56       63.14     44.94 o 
  -4  32   9        8.36       60.91     39.49 o 
  -3  32   9       21.98       23.27     25.18 o 
  -2  32   9        1.34        7.25     26.41 o 
  -1  32   9        9.83       -9.96     47.05 o 
   0  32   9        2.65       34.81     31.51 o 
   1  32   9        3.89        4.61     32.61 o 
  -8  33   9      202.53      221.17     49.44 o 
  -7  33   9      446.14      482.10     45.10 o 
  -6  33   9      804.51      735.09     50.05 o 
  -5  33   9      684.59      546.48     83.57 o 
  -4  33   9      338.67      355.45     70.57 o 
  -3  33   9      492.83      510.62     52.50 o 
  -2  33   9      228.85      218.41     40.39 o 
  -1  33   9       25.75       42.68     31.38 o 
   0  33   9        0.27       10.17     29.23 o 
  -7  34   9      283.39      351.17     41.49 o 
  -6  34   9      154.14      124.69     36.19 o 
  -5  34   9        2.34      -19.81     38.88 o 
  -4  34   9        1.05       45.68     45.44 o 
  -3  34   9       95.18      148.08     36.25 o 
  -2  34   9      515.94      519.34     56.89 o 
  -1  34   9      562.04      800.39     69.67 o 
   0  34   9      827.37      927.18     76.42 o 
  -7  35   9       72.99       86.10     28.78 o 
  -6  35   9      266.08      254.30     66.11 o 
  -5  35   9      403.82      393.09     77.63 o 
  -4  35   9      448.30      394.45     76.14 o 
  -3  35   9      398.93      324.99     69.08 o 
  -2  35   9      114.97       83.09     62.15 o 
  -1  35   9        1.28       -4.08     30.93 o 
   0  35   9       31.29       48.43     48.10 o 
  -7  36   9        7.28       33.48     25.20 o 
  -6  36   9       22.54       13.99     48.90 o 
  -5  36   9        4.88      -17.21     41.60 o 
  -4  36   9        5.87       23.52     45.07 o 
  -3  36   9        5.92        9.66     45.31 o 
  -2  36   9        0.25       12.74     32.13 o 
  -1  36   9       71.53       28.83     30.95 o 
   0  36   9        6.58        3.71     47.91 o 
  -6  37   9      447.01      332.92     77.01 o 
  -5  37   9      538.42      627.82     95.33 o 
  -4  37   9      317.46      227.43     64.63 o 
  -3  37   9      314.36      213.32     60.79 o 
  -2  37   9      206.56      287.86     47.14 o 
  -1  37   9       71.90      111.73     38.78 o 
  -6  38   9       26.72       30.70     45.93 o 
  -5  38   9        0.35        7.80     46.80 o 
  -4  38   9       95.59      134.70     56.21 o 
  -3  38   9      174.59      217.40     64.63 o 
  -2  38   9      386.95      495.92     59.25 o 
  -1  38   9      344.54      371.94     53.71 o 
  -5  39   9      282.25      396.55     82.46 o 
  -4  39   9       84.35       45.31     52.00 o 
  -3  39   9      128.42      189.67     63.64 o 
  -2  39   9       44.15       40.48     49.77 o 
  -4  40   9       17.70       92.86     54.97 o 
  -3  40   9       15.85      -25.26     47.91 o 
 -11   0  10        0.72      -35.04     35.04 o 
 -10   0  10      101.57       42.59     42.47 o 
  -9   0  10      257.77      225.33     56.08 o 
  -8   0  10     2413.11     2361.31     94.46 o 
  -7   0  10     1855.82     1961.22    144.17 o 
  -6   0  10     6929.46     6790.62    187.01 o 
  -5   0  10     8283.50     7963.14    162.91 o 
  -4   0  10     2782.57     2862.80     75.94 o 
  -3   0  10     1984.42     1963.15     52.34 o 
  -2   0  10     4591.56     4729.89     95.04 o 
  -1   0  10      508.70      583.98     35.20 o 
   0   0  10      298.46      406.41     39.70 o 
   1   0  10     1352.83     1415.43     70.51 o 
   2   0  10     1124.66     1108.94    101.27 o 
   3   0  10      780.29      833.59     98.67 o 
 -11   1  10      465.80      465.89     61.59 o 
 -10   1  10      341.89      370.70     49.21 o 
  -9   1  10      983.58     1036.79    105.48 o 
  -8   1  10     2505.35     2359.52     66.71 o 
  -7   1  10     1118.47     1164.96     58.60 o 
  -6   1  10      140.75      163.71     19.89 o 
  -5   1  10       14.49       15.96     14.16 o 
  -4   1  10      789.40      733.42     25.19 o 
  -3   1  10     1029.26     1020.58     27.18 o 
  -2   1  10     1615.55     1674.74     36.20 o 
  -1   1  10     3222.60     3244.47     68.90 o 
   0   1  10     1502.16     1483.91     51.67 o 
   1   1  10      561.71      646.55     36.03 o 
   2   1  10      126.89      181.67     29.93 o 
   3   1  10       90.46      151.28     33.54 o 
 -11   2  10       51.07       79.40     36.79 o 
 -10   2  10        2.76       20.73     27.75 o 
  -9   2  10        0.90        5.68     22.37 o 
  -8   2  10        0.00       24.51     15.02 o 
  -7   2  10        2.12       28.68     13.83 o 
  -6   2  10     1658.94     1612.77     58.38 o 
  -5   2  10        4.74       -7.78      7.78 o 
  -4   2  10       44.36       49.84     10.09 o 
  -3   2  10      102.07      118.44     11.07 o 
  -2   2  10        4.62       16.60      9.76 o 
  -1   2  10      268.08      261.18     27.10 o 
   0   2  10      127.98      161.34     21.18 o 
   1   2  10       71.31      108.47     20.39 o 
   2   2  10       31.68       29.20     19.52 o 
   3   2  10       54.20       50.17     34.00 o 
 -11   3  10      668.12      751.87     68.96 o 
 -10   3  10      435.24      420.70     82.83 o 
  -9   3  10      686.85      894.37     64.26 o 
  -8   3  10      217.79      280.51     26.54 o 
  -7   3  10     3151.11     3203.75     78.74 o 
  -6   3  10      588.69      643.18     33.43 o 
  -5   3  10        0.22       -2.12     14.98 o 
  -4   3  10      233.28      241.38     16.23 o 
  -3   3  10     1193.96     1189.11     34.03 o 
  -2   3  10      846.63      817.90     30.68 o 
  -1   3  10     4332.79     4410.04     81.50 o 
   0   3  10     2419.20     2568.24     65.69 o 
   1   3  10     1765.07     1712.34     65.62 o 
   2   3  10      527.40      584.79     38.53 o 
   3   3  10      164.02      175.98     52.36 o 
 -11   4  10       18.64       40.86     41.72 o 
 -10   4  10      199.76      267.78     43.54 o 
  -9   4  10      919.20      995.63     66.31 o 
  -8   4  10     3095.41     3057.65     78.53 o 
  -7   4  10     4833.23     4565.22    100.21 o 
  -6   4  10     3923.22     3961.57    102.08 o 
  -5   4  10     4808.17     4726.31     76.04 o 
  -4   4  10     4170.41     3984.93     67.95 o 
  -3   4  10      595.67      640.68     22.32 o 
  -2   4  10     1270.16     1286.20     37.43 o 
  -1   4  10      369.22      416.13     46.66 o 
   0   4  10       59.27      127.36     19.42 o 
   1   4  10      457.23      526.85     34.69 o 
   2   4  10      574.81      572.71     38.42 o 
   3   4  10      533.91      489.62     53.22 o 
 -11   5  10      601.16      648.24     65.78 o 
 -10   5  10      805.60      830.75    113.22 o 
  -9   5  10      567.63      706.11    103.63 o 
  -8   5  10     1427.30     1389.43     56.65 o 
  -7   5  10      341.17      328.01     27.01 o 
  -6   5  10       28.35       35.29      9.46 o 
  -5   5  10       10.04       13.90      8.70 o 
  -4   5  10     1375.44     1338.42     30.47 o 
  -3   5  10     1548.93     1400.71     37.02 o 
  -2   5  10     1238.03     1328.39     34.59 o 
  -1   5  10      147.20      158.36     21.15 o 
   0   5  10     1287.96     1337.42     40.57 o 
   1   5  10     1194.33     1349.11     52.86 o 
   2   5  10      591.56      631.90     40.18 o 
   3   5  10       82.06       60.69     23.37 o 
 -11   6  10       11.85       36.29     32.22 o 
 -10   6  10        0.57       46.33     28.15 o 
  -9   6  10       22.30       36.10     32.99 o 
  -8   6  10        5.96        9.90     16.85 o 
  -7   6  10       61.52       79.37     17.09 o 
  -6   6  10     2113.67     1978.07     44.17 o 
  -5   6  10        4.32       -3.38      8.51 o 
  -4   6  10       59.28       60.37      9.85 o 
  -3   6  10        0.26       -7.71      7.71 o 
  -2   6  10      248.38      252.57     17.92 o 
  -1   6  10        0.23      -10.02     10.02 o 
   0   6  10        2.16       20.68     12.55 o 
   1   6  10       80.59       71.30     22.63 o 
   2   6  10        0.49        9.43     17.66 o 
   3   6  10        0.24      -18.39     18.39 o 
 -11   7  10      507.14      502.92    156.68 o 
 -10   7  10      975.70      924.20    107.71 o 
  -9   7  10     1694.48     1697.95    167.94 o 
  -8   7  10      800.21      877.35     64.94 o 
  -7   7  10      439.83      540.55     32.51 o 
  -6   7  10        0.07       29.57      9.38 o 
  -5   7  10      454.24      426.97     29.86 o 
  -4   7  10      475.89      532.36     25.47 o 
  -3   7  10      697.30      677.84     27.35 o 
  -2   7  10      643.29      581.08     24.15 o 
  -1   7  10     1415.38     1390.17     66.03 o 
   0   7  10     1916.07     1805.16     58.99 o 
   1   7  10      849.14      883.27     56.70 o 
   2   7  10      261.72      289.71     30.72 o 
   3   7  10       60.85       80.95     24.12 o 
 -11   8  10        1.67      -12.47     25.90 o 
 -10   8  10       48.41      101.70     40.48 o 
  -9   8  10      696.50      707.48     84.25 o 
  -8   8  10      613.56      618.83     51.84 o 
  -7   8  10     2461.80     2441.83     66.18 o 
  -6   8  10     3504.34     3535.75     67.69 o 
  -5   8  10     1523.25     1497.97     37.83 o 
  -4   8  10     1045.03      957.07     28.03 o 
  -3   8  10     1346.49     1350.80     33.94 o 
  -2   8  10       76.14       91.36     13.12 o 
  -1   8  10      483.95      522.57     26.56 o 
   0   8  10        1.00       13.54     16.50 o 
   1   8  10       17.34       61.39     18.28 o 
   2   8  10      273.29      296.42     30.89 o 
   3   8  10      621.11      632.17     43.54 o 
 -11   9  10      254.74      211.60     65.99 o 
 -10   9  10      543.25      606.41     89.39 o 
  -9   9  10      942.05      935.21     65.23 o 
  -8   9  10      414.53      419.94     44.34 o 
  -7   9  10       19.96       45.54     15.98 o 
  -6   9  10       46.05       51.97     10.05 o 
  -5   9  10       27.52       32.10     10.97 o 
  -4   9  10       18.98       12.31      7.58 o 
  -3   9  10     1798.84     1670.19     38.61 o 
  -2   9  10     2161.31     2052.59     50.88 o 
  -1   9  10      424.56      428.04     27.84 o 
   0   9  10      582.76      789.79     56.16 o 
   1   9  10      596.86      579.72     42.07 o 
   2   9  10      346.81      402.45     34.55 o 
   3   9  10       20.84       -1.16     20.42 o 
 -11  10  10        8.03      -19.90     27.19 o 
 -10  10  10       78.30       59.43     50.27 o 
  -9  10  10       10.07       31.46     25.19 o 
  -8  10  10       23.79       34.54     22.37 o 
  -7  10  10      447.94      452.86     34.59 o 
  -6  10  10     1178.32     1097.68     43.26 o 
  -5  10  10      538.28      539.08     31.23 o 
  -4  10  10      187.58      205.16     19.93 o 
  -3  10  10      259.84      274.45     26.96 o 
  -2  10  10      168.18      177.31     16.11 o 
  -1  10  10      106.64      130.98     18.51 o 
   0  10  10       77.20       86.98     25.88 o 
   1  10  10      102.00       88.94     23.34 o 
   2  10  10        1.51       17.82     20.27 o 
   3  10  10        9.13       -3.12     24.11 o 
 -11  11  10      842.06     1022.77     79.22 o 
 -10  11  10      972.62      922.73    105.11 o 
  -9  11  10      939.24      965.77     74.97 o 
  -8  11  10     1368.07     1340.14     68.75 o 
  -7  11  10      264.64      222.84     26.77 o 
  -6  11  10       27.28       61.88     16.87 o 
  -5  11  10      991.86      937.68     28.80 o 
  -4  11  10     1019.84     1055.24     29.55 o 
  -3  11  10     2029.76     1899.00     52.07 o 
  -2  11  10     2795.94     2564.38     52.92 o 
  -1  11  10      921.71     1019.27     37.94 o 
   0  11  10     1887.96     1719.51     78.47 o 
   1  11  10     1108.40     1130.66    111.12 o 
   2  11  10      426.60      470.61     44.33 o 
   3  11  10       62.49       91.41     30.66 o 
 -11  12  10        9.87       30.38     45.07 o 
 -10  12  10      171.89      183.73     59.43 o 
  -9  12  10      448.07      484.81     50.83 o 
  -8  12  10      104.25      103.69     27.96 o 
  -7  12  10     1551.33     1639.04     59.46 o 
  -6  12  10     7587.58     7369.72    110.49 o 
  -5  12  10     6475.87     6323.20     98.45 o 
  -4  12  10     2395.28     2258.84     54.48 o 
  -3  12  10     5287.21     4945.27     98.38 o 
  -2  12  10      722.13      742.82     27.63 o 
  -1  12  10      104.67       92.21     18.55 o 
   0  12  10       16.75       59.69     25.01 o 
   1  12  10      156.42      210.43     37.31 o 
   2  12  10      701.99      699.07     49.81 o 
   3  12  10      665.13      600.38     51.75 o 
 -11  13  10      574.58      611.34     66.56 o 
 -10  13  10      456.64      598.24     90.75 o 
  -9  13  10      363.32      365.35     69.46 o 
  -8  13  10       41.80       42.72     19.31 o 
  -7  13  10      300.88      237.88     28.11 o 
  -6  13  10      108.45      138.35     14.66 o 
  -5  13  10      194.42      225.83     17.10 o 
  -4  13  10       31.73       26.56     11.24 o 
  -3  13  10      230.40      265.05     18.34 o 
  -2  13  10      568.21      559.53     25.06 o 
  -1  13  10      692.42      746.07     41.05 o 
   0  13  10      793.76      757.34    134.33 o 
   1  13  10      558.88      701.83     58.73 o 
   2  13  10      144.39      217.82     40.67 o 
   3  13  10       32.65       56.10     30.76 o 
 -10  14  10        4.95        9.32     28.41 o 
  -9  14  10        5.62        3.98     39.43 o 
  -8  14  10      279.83      252.63     30.28 o 
  -7  14  10      479.20      537.28     38.32 o 
  -6  14  10      226.89      222.36     16.50 o 
  -5  14  10        1.10       -4.34      9.86 o 
  -4  14  10        8.61       23.40     11.22 o 
  -3  14  10      516.90      444.81     22.80 o 
  -2  14  10       15.30        8.99     10.17 o 
  -1  14  10        2.27       -9.91     14.09 o 
   0  14  10      243.35      175.49     33.39 o 
   1  14  10       48.66       56.43     28.31 o 
   2  14  10       15.05       18.57     27.36 o 
   3  14  10        0.04       -5.39     28.85 o 
 -10  15  10      761.62      897.75     73.04 o 
  -9  15  10      309.03      385.22     47.87 o 
  -8  15  10     1077.04     1113.01    103.98 o 
  -7  15  10      285.44      324.34     37.58 o 
  -6  15  10      201.48      213.50     17.65 o 
  -5  15  10      343.06      356.16     23.94 o 
  -4  15  10      829.78      830.54     30.98 o 
  -3  15  10      571.62      532.80     23.98 o 
  -2  15  10     2564.69     2575.33     53.48 o 
  -1  15  10      562.86      527.65     33.19 o 
   0  15  10      506.49      581.27     52.88 o 
   1  15  10      655.98      736.89     61.53 o 
   2  15  10      263.60      260.69     43.75 o 
 -10  16  10      109.48      138.04     36.58 o 
  -9  16  10      310.53      343.19     37.66 o 
  -8  16  10     1289.15     1364.34     58.70 o 
  -7  16  10     2575.03     2633.87     80.27 o 
  -6  16  10     2114.58     2073.43     53.55 o 
  -5  16  10     2038.59     2047.01     50.49 o 
  -4  16  10     1270.39     1332.67     38.87 o 
  -3  16  10      801.50      753.51     41.05 o 
  -2  16  10      528.95      551.10     29.07 o 
  -1  16  10       24.25       27.30     15.48 o 
   0  16  10        8.51       52.08     24.64 o 
   1  16  10      168.04      204.87     48.35 o 
   2  16  10      434.68      436.49    121.58 o 
 -10  17  10      340.13      291.94     48.11 o 
  -9  17  10      469.03      481.12     55.36 o 
  -8  17  10      190.98      205.95     69.08 o 
  -7  17  10      146.28      200.30     27.12 o 
  -6  17  10       90.45      137.75     34.33 o 
  -5  17  10       28.21       16.53     10.58 o 
  -4  17  10      315.86      352.90     22.84 o 
  -3  17  10      496.66      449.01     26.63 o 
  -2  17  10       49.00       56.15     14.75 o 
  -1  17  10      392.01      370.37     29.81 o 
   0  17  10      823.88      805.69     61.60 o 
   1  17  10      341.52      383.57     48.83 o 
   2  17  10       40.40       64.22     32.19 o 
 -10  18  10        7.27        4.05     26.62 o 
  -9  18  10        2.74       -3.27     19.89 o 
  -8  18  10       80.94       39.83     26.07 o 
  -7  18  10      302.13      260.61     30.71 o 
  -6  18  10      121.44      121.53     16.98 o 
  -5  18  10       38.88       46.21     12.74 o 
  -4  18  10      643.44      582.87     38.11 o 
  -3  18  10        7.54       28.67     12.59 o 
  -2  18  10        0.45       -3.39     11.41 o 
  -1  18  10       78.25       62.41     28.35 o 
   0  18  10       23.33       23.60     23.88 o 
   1  18  10       14.25       31.84     28.01 o 
   2  18  10       64.96       55.35     32.13 o 
 -10  19  10      401.51      418.05     38.82 o 
  -9  19  10      379.09      326.05     38.68 o 
  -8  19  10       49.60       48.76     26.58 o 
  -7  19  10        1.92        7.55     17.08 o 
  -6  19  10      263.22      276.85     22.31 o 
  -5  19  10      727.78      692.92     38.94 o 
  -4  19  10     1331.39     1346.45     40.21 o 
  -3  19  10      369.51      424.05     25.56 o 
  -2  19  10       23.17       36.05     13.81 o 
  -1  19  10      510.56      587.58     67.29 o 
   0  19  10      304.63      311.72     43.51 o 
   1  19  10      194.52      109.56     35.19 o 
   2  19  10      213.84      233.95     45.87 o 
 -10  20  10       75.77       96.45     27.25 o 
  -9  20  10      412.41      368.40     34.43 o 
  -8  20  10     1615.75     1530.39     79.72 o 
  -7  20  10     1814.01     1745.13     88.96 o 
  -6  20  10     2320.46     2119.84    118.55 o 
  -5  20  10     3053.90     2886.93     69.56 o 
  -4  20  10     2251.85     2205.69     53.87 o 
  -3  20  10      547.02      504.10     53.48 o 
  -2  20  10      344.40      388.92     26.44 o 
  -1  20  10      317.13      452.30     66.24 o 
   0  20  10       50.35       42.17     28.14 o 
   1  20  10      207.13      211.65     41.07 o 
   2  20  10      227.21      263.27     45.47 o 
 -10  21  10      333.60      320.06     41.98 o 
  -9  21  10      250.05      310.69     32.65 o 
  -8  21  10      749.14      911.64     67.99 o 
  -7  21  10      120.15      135.50     31.71 o 
  -6  21  10       64.60       92.67     15.61 o 
  -5  21  10       41.89       88.05     17.11 o 
  -4  21  10      365.86      370.83     24.53 o 
  -3  21  10      349.02      403.59     44.44 o 
  -2  21  10      671.52      659.69     32.46 o 
  -1  21  10      785.78      812.28    104.99 o 
   0  21  10      333.60      377.75     71.07 o 
   1  21  10      422.02      415.73     52.25 o 
   2  21  10      184.90      188.99     43.35 o 
 -10  22  10        0.37       28.02     26.21 o 
  -9  22  10       28.59       40.28     20.19 o 
  -8  22  10      208.40      247.59     41.55 o 
  -7  22  10       31.43       62.04     27.15 o 
  -6  22  10       46.85       10.53     13.04 o 
  -5  22  10       25.23       32.75     15.21 o 
  -4  22  10      154.77      181.40     20.80 o 
  -3  22  10       22.41       29.59     15.23 o 
  -2  22  10      121.68      122.86     21.28 o 
  -1  22  10      123.09      179.67     52.18 o 
   0  22  10       10.49       -4.66     28.04 o 
   1  22  10        5.42       10.02     28.23 o 
   2  22  10        0.25      -25.95     30.02 o 
  -9  23  10      533.56      492.17     39.65 o 
  -8  23  10      234.78      204.93     58.19 o 
  -7  23  10      569.68      681.64     58.21 o 
  -6  23  10        1.77       10.24     13.74 o 
  -5  23  10       66.68       71.92     16.66 o 
  -4  23  10     1004.33     1000.25     40.10 o 
  -3  23  10      813.04      843.63     40.64 o 
  -2  23  10      125.49      167.81     27.27 o 
  -1  23  10     1309.34     1405.35     75.86 o 
   0  23  10      390.10      400.14     51.21 o 
   1  23  10      130.31       84.79     56.70 o 
   2  23  10      212.97      251.37     57.26 o 
  -9  24  10      246.64      316.03     34.33 o 
  -8  24  10      709.29      701.89     64.44 o 
  -7  24  10     1573.32     1626.05     79.28 o 
  -6  24  10     2159.32     2154.61     59.24 o 
  -5  24  10     2054.48     2019.55     57.29 o 
  -4  24  10     1358.88     1346.42     53.83 o 
  -3  24  10      169.72      177.00     25.62 o 
  -2  24  10      345.60      313.74     45.93 o 
  -1  24  10      295.72      391.32     66.86 o 
   0  24  10       62.77       77.00     31.27 o 
   1  24  10      138.20      102.33     50.70 o 
  -9  25  10      262.44      266.06     32.86 o 
  -8  25  10      430.39      513.90     46.16 o 
  -7  25  10      565.01      647.15     34.37 o 
  -6  25  10      105.70       51.67     25.65 o 
  -5  25  10       22.86       50.07     15.99 o 
  -4  25  10      365.93      330.64     31.73 o 
  -3  25  10      450.33      505.51     53.28 o 
  -2  25  10      924.06      864.58     50.17 o 
  -1  25  10      920.91      995.90     70.60 o 
   0  25  10      403.14      316.48     49.34 o 
   1  25  10      199.02      219.04     43.33 o 
  -9  26  10        9.89       19.01     24.30 o 
  -8  26  10        0.85       11.43     21.21 o 
  -7  26  10       35.22       71.98     29.72 o 
  -6  26  10      225.55      193.86     36.40 o 
  -5  26  10      120.27       90.14     38.37 o 
  -4  26  10       43.03       50.90     19.04 o 
  -3  26  10       80.03       72.66     21.36 o 
  -2  26  10       39.74       27.05     20.40 o 
  -1  26  10       18.35       34.09     28.18 o 
   0  26  10        0.00       -2.42     27.63 o 
   1  26  10        0.46       22.84     33.22 o 
  -9  27  10      510.62      582.40     52.06 o 
  -8  27  10      218.20      228.62     34.92 o 
  -7  27  10       38.61       47.83     26.42 o 
  -6  27  10        1.62       -4.41     25.26 o 
  -5  27  10      326.95      309.52     34.46 o 
  -4  27  10      137.61      191.62     27.42 o 
  -3  27  10      316.97      332.42     34.54 o 
  -2  27  10      998.66      990.84     69.13 o 
  -1  27  10     1010.98     1149.73    213.01 o 
   0  27  10      713.85      745.12     68.15 o 
   1  27  10      360.79      491.80     60.86 o 
  -9  28  10      102.75      118.06     31.14 o 
  -8  28  10     1004.72     1042.36     81.91 o 
  -7  28  10     1596.73     1595.91     68.01 o 
  -6  28  10     1313.60     1328.58     99.97 o 
  -5  28  10     1035.91     1115.52     53.61 o 
  -4  28  10     1693.32     1795.84     82.95 o 
  -3  28  10      583.80      562.32     75.17 o 
  -2  28  10       70.33       81.86     43.08 o 
  -1  28  10       38.86       90.86     32.43 o 
   0  28  10        0.04       29.79     41.72 o 
   1  28  10       58.44       46.96     35.12 o 
  -8  29  10      109.50      155.17     31.46 o 
  -7  29  10      158.81      188.97     31.12 o 
  -6  29  10        6.37        5.87     24.75 o 
  -5  29  10        1.21       26.25     39.99 o 
  -4  29  10      164.63      131.57     33.62 o 
  -3  29  10      325.99      326.89     39.79 o 
  -2  29  10      119.87      115.15     43.64 o 
  -1  29  10      311.20      326.74     48.55 o 
   0  29  10      410.42      413.53     55.85 o 
  -8  30  10       22.25       26.97     25.50 o 
  -7  30  10        7.66       24.41     23.15 o 
  -6  30  10       19.35       -2.45     19.45 o 
  -5  30  10        0.46       30.21     34.91 o 
  -4  30  10       31.69       24.10     24.38 o 
  -3  30  10        5.37        5.51     25.74 o 
  -2  30  10       17.87       33.17     29.06 o 
  -1  30  10        5.09       -1.74     26.70 o 
   0  30  10       26.50       60.46     43.33 o 
  -8  31  10      204.59      217.26     53.28 o 
  -7  31  10       25.14       33.08     23.77 o 
  -6  31  10       17.99       36.78     23.00 o 
  -5  31  10      113.92      136.19     49.65 o 
  -4  31  10      134.60      149.28     57.63 o 
  -3  31  10      216.96      314.24     46.39 o 
  -2  31  10      341.16      311.83     47.88 o 
  -1  31  10      181.45      146.13     38.20 o 
   0  31  10      366.77      417.59     58.02 o 
  -8  32  10      499.57      585.85     69.16 o 
  -7  32  10      849.89      725.31     52.67 o 
  -6  32  10      890.79     1044.61     73.13 o 
  -5  32  10     1047.09      952.45    104.49 o 
  -4  32  10      693.01      761.14     62.30 o 
  -3  32  10      325.60      362.78     51.07 o 
  -2  32  10       28.42       -0.89     27.61 o 
  -1  32  10        0.36      -18.83     27.78 o 
   0  32  10      115.72       88.94     38.28 o 
  -7  33  10        1.51       33.24     24.66 o 
  -6  33  10       18.53       44.69     48.04 o 
  -5  33  10       45.41      103.63     52.87 o 
  -4  33  10       65.53       15.10     41.97 o 
  -3  33  10      143.65       88.39     31.84 o 
  -2  33  10      351.55      388.06     73.11 o 
  -1  33  10      118.63       50.52     33.72 o 
  -7  34  10       52.18       69.44     28.48 o 
  -6  34  10       67.25       68.96     49.15 o 
  -5  34  10        5.46       32.44     46.30 o 
  -4  34  10       13.98       27.36     45.07 o 
  -3  34  10        1.54       -3.53     26.45 o 
  -2  34  10       16.61       21.72     31.27 o 
  -1  34  10       11.13      -22.86     39.43 o 
  -7  35  10      141.19      121.73     32.03 o 
  -6  35  10        0.10        5.45     50.64 o 
  -5  35  10       25.45       42.59     49.52 o 
  -4  35  10      141.84      120.84     53.86 o 
  -3  35  10      116.68      121.49     37.98 o 
  -2  35  10      318.34      293.38     50.03 o 
  -1  35  10      277.27      280.81     55.16 o 
  -6  36  10     1025.01      982.78    117.99 o 
  -5  36  10      756.94      744.45    103.75 o 
  -4  36  10      371.50      241.67     68.34 o 
  -3  36  10      611.50      603.43     61.42 o 
  -2  36  10      118.69      108.68     38.99 o 
  -6  37  10        8.57       37.39     49.40 o 
  -5  37  10       38.15       67.10     58.68 o 
  -4  37  10       31.54       35.66     50.02 o 
  -3  37  10       49.72      119.47     58.19 o 
  -2  37  10      151.16      145.76     40.93 o 
  -5  38  10        6.92       -0.12     51.50 o 
  -4  38  10       28.79       48.28     46.92 o 
  -3  38  10        6.00       12.38     49.15 o 
 -11   1  11        0.16        1.57     33.22 o 
 -10   1  11       81.03      128.90     35.33 o 
  -9   1  11      877.32      848.31     63.81 o 
  -8   1  11     1267.52     1329.44     58.10 o 
  -7   1  11     1347.08     1316.27     47.49 o 
  -6   1  11     2320.72     2268.14     51.82 o 
  -5   1  11     3935.69     3660.20     65.47 o 
  -4   1  11     1181.83     1198.25     33.48 o 
  -3   1  11      466.83      474.94     23.45 o 
  -2   1  11       80.46       51.78     22.33 o 
  -1   1  11      138.26      137.34     22.63 o 
   0   1  11        9.52       20.74     15.33 o 
   1   1  11       96.68       97.20     25.97 o 
   2   1  11      337.53      326.41     62.34 o 
 -11   2  11     1203.68     1137.41     81.59 o 
 -10   2  11     1057.04     1156.32    108.89 o 
  -9   2  11     1674.83     1697.09    266.37 o 
  -8   2  11     1745.00     1951.32    111.56 o 
  -7   2  11      556.74      548.62     34.04 o 
  -6   2  11     1537.72     1577.41     41.22 o 
  -5   2  11      447.86      432.29     34.71 o 
  -4   2  11     2883.94     2792.14     55.40 o 
  -3   2  11     2468.83     2394.04     52.25 o 
  -2   2  11     1529.23     1475.36     61.85 o 
  -1   2  11     1203.57     1149.96     48.53 o 
   0   2  11     1243.26     1331.91     47.42 o 
   1   2  11     1660.21     1763.77     67.55 o 
   2   2  11      487.22      483.61     74.97 o 
 -11   3  11       17.28       -0.39     30.98 o 
 -10   3  11      323.54      333.66     49.96 o 
  -9   3  11      702.07      754.89     78.86 o 
  -8   3  11      601.68      690.26     45.17 o 
  -7   3  11      628.55      693.76     37.71 o 
  -6   3  11     1678.20     1548.42     42.70 o 
  -5   3  11     7428.55     7161.19    108.69 o 
  -4   3  11      560.25      596.70     34.23 o 
  -3   3  11      766.58      739.93     42.66 o 
  -2   3  11     1597.37     1455.02     57.02 o 
  -1   3  11        1.54       12.09     15.90 o 
   0   3  11       46.16       73.18     20.45 o 
   1   3  11      302.98      313.97     34.78 o 
   2   3  11      116.37      131.51     29.11 o 
 -11   4  11       39.04       13.05     41.29 o 
 -10   4  11       13.59        5.98     27.36 o 
  -9   4  11        0.08        2.13     23.42 o 
  -8   4  11      210.73      218.35     30.05 o 
  -7   4  11      212.07      275.10     30.56 o 
  -6   4  11      140.37      167.19     20.25 o 
  -5   4  11       10.05       21.78     17.26 o 
  -4   4  11        1.40       -0.50     11.54 o 
  -3   4  11       16.64       14.22     12.32 o 
  -2   4  11       13.95       22.61     12.16 o 
  -1   4  11      111.31      129.45     29.46 o 
   0   4  11       77.01       45.26     18.69 o 
   1   4  11       54.62       77.01     24.01 o 
   2   4  11        6.80        6.02     24.02 o 
 -11   5  11       21.50       89.94     37.78 o 
 -10   5  11      183.64      215.52     65.06 o 
  -9   5  11      529.22      596.90     56.23 o 
  -8   5  11     1619.70     1691.99     64.77 o 
  -7   5  11      731.43      720.43     45.85 o 
  -6   5  11     3659.95     3565.51     70.82 o 
  -5   5  11      722.83      642.92     45.39 o 
  -4   5  11     2221.23     2081.72     46.17 o 
  -3   5  11     1090.94     1004.28     30.49 o 
  -2   5  11        8.95       23.43     11.17 o 
  -1   5  11      257.20      314.12     30.42 o 
   0   5  11        0.51       31.33     17.69 o 
   1   5  11        6.67       43.08     25.08 o 
   2   5  11      146.59      144.59     26.61 o 
 -11   6  11      758.93      850.80    107.46 o 
 -10   6  11     1176.05     1245.43     80.20 o 
  -9   6  11     1363.35     1342.61     75.82 o 
  -8   6  11      930.51      919.23     50.59 o 
  -7   6  11     1317.58     1259.48     53.75 o 
  -6   6  11        7.60       62.95     12.65 o 
  -5   6  11      537.93      526.20     31.48 o 
  -4   6  11     1856.35     1805.90     42.51 o 
  -3   6  11     1745.37     1690.42     55.24 o 
  -2   6  11     3769.61     3747.06     75.91 o 
  -1   6  11     2320.00     2433.14     74.52 o 
   0   6  11     1561.62     1698.50     79.18 o 
   1   6  11      347.33      388.00     38.94 o 
   2   6  11      186.96      247.45     30.73 o 
 -11   7  11       53.69      122.20     59.92 o 
 -10   7  11      166.08      252.38     54.72 o 
  -9   7  11      416.28      507.61     52.52 o 
  -8   7  11      574.25      641.71     43.68 o 
  -7   7  11     1126.93     1237.95     53.45 o 
  -6   7  11     3163.46     3095.34     64.48 o 
  -5   7  11     2480.97     2324.28     48.43 o 
  -4   7  11      739.79      726.80     27.71 o 
  -3   7  11      125.96      135.12     16.21 o 
  -2   7  11      717.13      820.72     30.49 o 
  -1   7  11       70.95       74.44     19.74 o 
   0   7  11      424.40      382.20     44.10 o 
   1   7  11      197.16      166.85     35.76 o 
   2   7  11      140.85      138.76     29.95 o 
 -11   8  11       13.09      -16.71     45.93 o 
 -10   8  11        7.01       11.21     28.72 o 
  -9   8  11       11.14       18.40     24.78 o 
  -8   8  11      350.22      410.84     45.63 o 
  -7   8  11        7.79       -5.79     15.17 o 
  -6   8  11      589.00      598.33     29.21 o 
  -5   8  11      210.82      161.27     26.13 o 
  -4   8  11       38.00       22.48      9.94 o 
  -3   8  11        3.08       11.13      9.91 o 
  -2   8  11       10.62       23.16     11.83 o 
  -1   8  11       31.46       13.24     16.55 o 
   0   8  11       49.31       52.20     30.33 o 
   1   8  11       30.87       30.32     36.28 o 
   2   8  11        5.30       44.23     25.25 o 
 -11   9  11       75.82      135.44     58.07 o 
 -10   9  11      273.57      258.03     44.63 o 
  -9   9  11      134.46      181.18     36.42 o 
  -8   9  11       58.30       93.97     27.53 o 
  -7   9  11     1655.47     1724.49     63.82 o 
  -6   9  11     2630.12     2684.37     59.13 o 
  -5   9  11     1019.72     1063.67     35.58 o 
  -4   9  11     1184.61     1108.99     34.87 o 
  -3   9  11       85.19      144.19     15.48 o 
  -2   9  11      149.42      155.73     16.38 o 
  -1   9  11        6.02       22.12     17.12 o 
   0   9  11        0.29       30.60     23.94 o 
   1   9  11       93.88      126.77     49.46 o 
   2   9  11      310.71      268.22     45.07 o 
 -11  10  11      937.04      868.51    111.55 o 
 -10  10  11     1171.67     1263.16     81.32 o 
  -9  10  11     1186.08     1218.20     74.78 o 
  -8  10  11      799.52      813.28     60.54 o 
  -7  10  11      606.89      734.79     55.88 o 
  -6  10  11      684.58      664.16     30.98 o 
  -5  10  11        1.20       26.30     10.50 o 
  -4  10  11      591.08      657.63     42.20 o 
  -3  10  11     4383.83     4058.62     72.23 o 
  -2  10  11     1458.29     1483.87     51.25 o 
  -1  10  11     1931.74     1812.91    224.52 o 
   0  10  11     2437.85     2527.80    101.67 o 
   1  10  11      876.18      862.41     65.15 o 
   2  10  11      306.89      272.41     45.82 o 
 -11  11  11       56.70       58.00     35.47 o 
 -10  11  11      138.99      176.42     60.17 o 
  -9  11  11      258.01      245.88     40.22 o 
  -8  11  11     1296.53     1260.59     71.05 o 
  -7  11  11     4292.31     4083.76    140.30 o 
  -6  11  11     6379.91     6074.63    143.96 o 
  -5  11  11     1346.07     1342.85     43.33 o 
  -4  11  11     2273.04     2277.37     50.54 o 
  -3  11  11      792.21      788.42     43.69 o 
  -2  11  11        4.48        9.74     11.35 o 
  -1  11  11        0.20       34.22     22.87 o 
   0  11  11      200.41      201.57     69.33 o 
   1  11  11      104.18      166.11     60.36 o 
   2  11  11      271.64      216.26     43.10 o 
 -11  12  11        4.43      -30.02     30.02 o 
 -10  12  11        0.75      -31.82     34.79 o 
  -9  12  11      118.80      132.55     33.23 o 
  -8  12  11        0.98        8.43     22.30 o 
  -7  12  11      184.71      198.04     35.04 o 
  -6  12  11      147.76      124.61     30.02 o 
  -5  12  11       86.55       58.82     13.61 o 
  -4  12  11        0.11        5.39      9.70 o 
  -3  12  11      109.95       77.47     13.29 o 
  -2  12  11        3.24       -0.21     10.61 o 
  -1  12  11      223.68      216.14     35.49 o 
   0  12  11        7.03       -4.70     21.80 o 
   1  12  11       35.06       39.38     26.30 o 
   2  12  11        3.26       24.34     43.02 o 
 -10  13  11      203.35      225.95     66.11 o 
  -9  13  11      322.73      337.08     44.56 o 
  -8  13  11      797.75      913.50     62.32 o 
  -7  13  11     4539.20     4296.07    137.55 o 
  -6  13  11      608.46      614.67     27.33 o 
  -5  13  11     1065.26     1126.27     39.18 o 
  -4  13  11     1137.25     1092.97     32.40 o 
  -3  13  11      822.13      878.40     30.98 o 
  -2  13  11      211.74      180.46     17.45 o 
  -1  13  11       46.15        1.28     26.87 o 
   0  13  11       14.13       19.62     25.96 o 
   1  13  11      109.16       62.52     32.14 o 
   2  13  11      211.21      212.58     43.27 o 
 -10  14  11      929.95     1035.40    113.16 o 
  -9  14  11      530.45      609.10     56.97 o 
  -8  14  11      964.78     1103.38     81.03 o 
  -7  14  11       20.73       59.82     24.63 o 
  -6  14  11      443.55      423.77     29.94 o 
  -5  14  11      365.42      370.05     25.47 o 
  -4  14  11      793.15      824.56     43.90 o 
  -3  14  11     2298.52     2234.56     49.66 o 
  -2  14  11     1435.62     1529.60     57.70 o 
  -1  14  11     1450.48     1414.22     72.09 o 
   0  14  11      997.26     1034.44     69.90 o 
   1  14  11      781.60      814.58     66.56 o 
   2  14  11      106.90      108.96     37.19 o 
 -10  15  11       59.86       75.77     47.79 o 
  -9  15  11      345.35      333.41     68.22 o 
  -8  15  11      307.10      293.04     41.14 o 
  -7  15  11     1582.41     1658.50     62.11 o 
  -6  15  11     1386.52     1316.61     62.31 o 
  -5  15  11     1010.64      961.72     40.99 o 
  -4  15  11     1415.51     1365.64     44.51 o 
  -3  15  11     1040.37     1045.94     35.00 o 
  -2  15  11       45.33       46.47     19.78 o 
  -1  15  11       10.00        2.00     27.36 o 
   0  15  11       62.13      111.63     33.24 o 
   1  15  11       97.33      112.26     35.66 o 
   2  15  11      200.37      194.57     64.50 o 
 -10  16  11        0.70       -7.68     41.85 o 
  -9  16  11       19.61       39.38     25.46 o 
  -8  16  11      302.96      320.03     52.00 o 
  -7  16  11        3.43       42.57     18.88 o 
  -6  16  11      300.09      297.19     24.93 o 
  -5  16  11      543.08      466.45     28.58 o 
  -4  16  11      182.77      187.06     21.02 o 
  -3  16  11      115.59      120.43     16.74 o 
  -2  16  11       64.35       49.83     26.13 o 
  -1  16  11        0.36       30.42     38.88 o 
   0  16  11       27.65       40.52     26.68 o 
   1  16  11       14.74        7.29     27.72 o 
   2  16  11       46.09       12.88     39.12 o 
 -10  17  11      162.84      260.49     70.82 o 
  -9  17  11      256.58      299.24     66.24 o 
  -8  17  11     1209.94     1247.05     91.24 o 
  -7  17  11     1726.72     1753.96     77.27 o 
  -6  17  11     1641.69     1532.46     74.16 o 
  -5  17  11     1117.85     1103.19     40.64 o 
  -4  17  11      366.53      374.92     27.13 o 
  -3  17  11      356.83      352.63     24.19 o 
  -2  17  11       15.74       30.87     16.72 o 
  -1  17  11        1.90       -2.62     21.51 o 
   0  17  11       83.37       38.83     29.84 o 
   1  17  11      172.95      186.24     38.95 o 
 -10  18  11      449.95      436.53     92.42 o 
  -9  18  11      361.88      423.05     76.51 o 
  -8  18  11      390.27      507.05     60.97 o 
  -7  18  11        0.30       33.50     19.08 o 
  -6  18  11        0.51       10.97     13.02 o 
  -5  18  11      904.47      908.21     38.22 o 
  -4  18  11     1049.20     1072.82     41.02 o 
  -3  18  11      430.21      513.55     31.83 o 
  -2  18  11      874.31      958.70     43.09 o 
  -1  18  11     1193.86     1129.79     71.58 o 
   0  18  11      460.48      383.48     65.25 o 
   1  18  11      344.32      285.81     66.67 o 
 -10  19  11      174.01      164.57     40.34 o 
  -9  19  11      415.54      271.01     63.14 o 
  -8  19  11      396.19      450.18    109.75 o 
  -7  19  11      978.05      952.01     39.35 o 
  -6  19  11      708.12      699.51     33.68 o 
  -5  19  11     1534.36     1488.91     47.90 o 
  -4  19  11      499.38      541.97     31.85 o 
  -3  19  11      386.76      331.64     27.64 o 
  -2  19  11      344.93      378.07     30.89 o 
  -1  19  11       17.62       81.32     29.42 o 
   0  19  11        3.55       10.63     23.41 o 
   1  19  11      101.09      143.61     38.18 o 
 -10  20  11       36.23       27.95     32.47 o 
  -9  20  11      113.69      140.28     37.66 o 
  -8  20  11      182.38      191.59     38.54 o 
  -7  20  11      123.51      132.16     16.05 o 
  -6  20  11        1.94        6.31     13.76 o 
  -5  20  11      243.62      236.88     38.96 o 
  -4  20  11       82.68       95.52     26.75 o 
  -3  20  11      109.06      107.87     23.47 o 
  -2  20  11        0.14       15.97     15.96 o 
  -1  20  11        0.04       11.75     29.59 o 
   0  20  11        2.54       12.59     28.85 o 
   1  20  11        8.53       31.02     32.56 o 
 -10  21  11       24.87       38.99     36.17 o 
  -9  21  11      639.33      734.65     66.52 o 
  -8  21  11     1632.66     1501.52     80.39 o 
  -7  21  11      322.33      314.95     23.46 o 
  -6  21  11     1378.38     1318.49     69.12 o 
  -5  21  11     1550.19     1462.48     48.09 o 
  -4  21  11      621.36      601.33     33.92 o 
  -3  21  11      130.17      174.08     26.83 o 
  -2  21  11       70.64       33.33     21.56 o 
  -1  21  11        4.44        4.42     27.00 o 
   0  21  11      206.67      315.17     47.02 o 
   1  21  11      138.10      135.93     51.88 o 
 -10  22  11      584.19      701.40     68.94 o 
  -9  22  11      744.81      820.96     88.03 o 
  -8  22  11       61.77      101.91     31.69 o 
  -7  22  11        6.00       19.29     14.49 o 
  -6  22  11       11.79       31.84     18.08 o 
  -5  22  11      477.74      501.36     31.62 o 
  -4  22  11     1342.02     1222.88     53.52 o 
  -3  22  11     1088.74     1091.44     62.75 o 
  -2  22  11     1615.51     1558.67     64.50 o 
  -1  22  11      609.82      733.35     63.51 o 
   0  22  11      824.01      824.44     78.12 o 
   1  22  11      380.43      422.57     57.39 o 
  -9  23  11      155.11      165.23     50.73 o 
  -8  23  11      922.38      985.72     72.49 o 
  -7  23  11      262.72      188.33     36.73 o 
  -6  23  11      523.32      551.35     40.71 o 
  -5  23  11      451.97      508.70     43.65 o 
  -4  23  11      215.86      296.66     38.61 o 
  -3  23  11       66.49       71.95     23.84 o 
  -2  23  11       21.53       45.25     28.55 o 
  -1  23  11       13.67       14.81     31.01 o 
   0  23  11        9.50       51.08     73.29 o 
   1  23  11       52.11       70.74     38.72 o 
  -9  24  11        0.09       31.20     26.21 o 
  -8  24  11       71.56       45.11     30.35 o 
  -7  24  11        0.00       -0.87     23.33 o 
  -6  24  11        2.32       14.43     18.58 o 
  -5  24  11      103.52      104.86     23.44 o 
  -4  24  11        1.56       -0.88     16.88 o 
  -3  24  11        5.45       21.97     19.59 o 
  -2  24  11       23.88       51.04     30.35 o 
  -1  24  11       46.99        4.85     28.87 o 
   0  24  11       73.24        0.33     28.80 o 
  -9  25  11       91.32       36.95     27.40 o 
  -8  25  11      430.42      426.82    128.08 o 
  -7  25  11      342.61      338.62     45.44 o 
  -6  25  11      644.11      626.68     43.08 o 
  -5  25  11     1054.13     1098.80     53.90 o 
  -4  25  11      345.34      363.46     43.62 o 
  -3  25  11        0.63       19.33     20.63 o 
  -2  25  11       11.88       19.30     26.11 o 
  -1  25  11       63.63      124.49     36.19 o 
   0  25  11        2.45       38.85     34.14 o 
  -9  26  11      361.59      376.91     44.47 o 
  -8  26  11      152.73      155.93    104.37 o 
  -7  26  11      439.36      438.59     51.78 o 
  -6  26  11        0.14        3.37     19.30 o 
  -5  26  11      398.84      573.45     52.81 o 
  -4  26  11      548.51      585.68     53.05 o 
  -3  26  11      611.81      625.22     45.04 o 
  -2  26  11      906.07      902.45     90.19 o 
  -1  26  11      661.63      844.28     70.94 o 
   0  26  11      527.57      435.53     59.38 o 
  -9  27  11      283.42      283.20     62.31 o 
  -8  27  11      226.51      184.66     33.78 o 
  -7  27  11       32.97       81.54     32.30 o 
  -6  27  11      253.40      244.68     40.07 o 
  -5  27  11      180.28      180.13     35.55 o 
  -4  27  11      274.26      311.47     42.93 o 
  -3  27  11      146.80      146.84     35.07 o 
  -2  27  11       87.05      105.37     36.65 o 
  -1  27  11       59.22       52.40     33.27 o 
   0  27  11        0.22       47.33     36.46 o 
  -8  28  11        5.76        2.92     23.05 o 
  -7  28  11       17.74       35.37     30.36 o 
  -6  28  11      130.21       80.44     30.41 o 
  -5  28  11        6.62       -7.28     24.27 o 
  -4  28  11        0.79       24.89     25.80 o 
  -3  28  11       80.31       93.76     32.20 o 
  -2  28  11       24.13       24.79     30.11 o 
  -1  28  11       19.45       38.48     72.55 o 
   0  28  11        2.54        9.26     40.61 o 
  -8  29  11      148.15      154.61     32.18 o 
  -7  29  11      834.31      733.37     64.49 o 
  -6  29  11      441.10      536.07     76.45 o 
  -5  29  11      182.37      253.20     71.75 o 
  -4  29  11      151.31      181.28     37.74 o 
  -3  29  11        7.67       18.25     28.06 o 
  -2  29  11        0.58        5.52     28.85 o 
  -1  29  11        1.95       18.12     29.38 o 
  -8  30  11       26.83       29.58     25.84 o 
  -7  30  11       75.58       83.39     27.72 o 
  -6  30  11       26.14       29.22     44.69 o 
  -5  30  11      217.27      330.89     46.36 o 
  -4  30  11      379.83      440.81     51.32 o 
  -3  30  11      408.45      389.14     51.52 o 
  -2  30  11      345.59      376.53     65.68 o 
  -1  30  11      832.10      875.80    138.35 o 
  -8  31  11      227.62      271.04     39.59 o 
  -7  31  11      492.34      584.38     48.71 o 
  -6  31  11      296.31      250.09     66.24 o 
  -5  31  11      504.49      541.28     84.56 o 
  -4  31  11      181.33      175.95     38.29 o 
  -3  31  11       54.99       11.58     36.77 o 
  -2  31  11       21.95       49.46     41.29 o 
  -1  31  11        0.02       55.09     33.75 o 
  -7  32  11        6.36       -0.27     23.72 o 
  -6  32  11        0.13       23.28     45.56 o 
  -5  32  11        0.09      -12.38     41.85 o 
  -4  32  11       65.28       86.42     32.64 o 
  -3  32  11       14.31       37.80     30.67 o 
  -2  32  11        0.25      -29.02     29.02 o 
  -1  32  11        0.54      -39.62     39.62 o 
  -7  33  11      326.24      320.17     41.15 o 
  -6  33  11      387.44      331.43     75.15 o 
  -5  33  11      269.80      263.83     67.97 o 
  -4  33  11      139.43      197.07     75.65 o 
  -3  33  11       42.85       23.39     48.41 o 
  -2  33  11        4.89       -7.62     32.00 o 
  -6  34  11        5.92       24.64     43.58 o 
  -5  34  11       68.01       69.83     51.26 o 
  -4  34  11      425.74      483.89     56.08 o 
  -3  34  11      382.98      397.20    101.71 o 
  -2  34  11      298.69      308.62     52.96 o 
  -6  35  11      180.99      222.48     68.34 o 
  -5  35  11      188.86      173.33     61.28 o 
  -4  35  11      343.85      302.46     75.89 o 
  -3  35  11       93.17       75.13     35.32 o 
  -5  36  11       15.19       40.11     51.13 o 
  -4  36  11       43.72       62.89     53.61 o 
 -11   0  12      219.80      252.32     68.71 o 
 -10   0  12      365.89      235.60     63.88 o 
  -9   0  12     2489.11     2386.38    146.59 o 
  -8   0  12     1518.35     1505.62    108.58 o 
  -7   0  12     2667.17     2739.85    147.21 o 
  -6   0  12     1748.40     1878.51     68.85 o 
  -5   0  12     1860.33     1872.17     74.99 o 
  -4   0  12     1628.39     1583.07     68.34 o 
  -3   0  12     1330.83     1277.31     62.76 o 
  -2   0  12      149.96      155.78     29.70 o 
  -1   0  12     1134.35     1114.26     91.86 o 
   0   0  12      179.25      256.78     53.73 o 
   1   0  12       36.48       56.08     46.18 o 
 -11   1  12      322.11      344.17     54.37 o 
 -10   1  12      358.54      307.37     86.23 o 
  -9   1  12      525.95      549.93     55.44 o 
  -8   1  12       51.96       39.20     24.58 o 
  -7   1  12       31.16       40.78     23.47 o 
  -6   1  12      383.25      347.12     39.61 o 
  -5   1  12      750.70      712.21     38.91 o 
  -4   1  12      541.40      537.39     29.82 o 
  -3   1  12     1570.05     1420.56     46.78 o 
  -2   1  12     1746.16     1672.02     52.75 o 
  -1   1  12      351.06      445.24     44.39 o 
   0   1  12      158.29      216.79     35.18 o 
   1   1  12      229.38      210.36     39.97 o 
 -11   2  12        3.98       30.52     32.12 o 
 -10   2  12        3.55       13.85     29.36 o 
  -9   2  12       67.75       47.81     34.29 o 
  -8   2  12       96.79      156.74     33.50 o 
  -7   2  12        3.82       24.67     22.69 o 
  -6   2  12        2.84      -15.70     15.70 o 
  -5   2  12      293.42      292.07     30.12 o 
  -4   2  12       36.67       42.01     14.56 o 
  -3   2  12        1.37        2.15     12.84 o 
  -2   2  12       60.27       96.05     18.31 o 
  -1   2  12      152.62      111.58     28.25 o 
   0   2  12        0.30       60.93     21.87 o 
   1   2  12       71.46       63.70     31.64 o 
 -11   3  12      158.37       82.52     37.99 o 
 -10   3  12      403.63      504.68    105.11 o 
  -9   3  12      243.73      257.47     59.37 o 
  -8   3  12       10.73       36.53     25.82 o 
  -7   3  12        1.89       74.54     25.81 o 
  -6   3  12      885.80      881.72     30.70 o 
  -5   3  12      825.97      797.51     36.80 o 
  -4   3  12     1890.22     1728.35     50.63 o 
  -3   3  12     1147.10     1124.86     41.63 o 
  -2   3  12     1464.73     1403.91     47.97 o 
  -1   3  12      377.03      397.56     57.88 o 
   0   3  12      142.60      182.25     33.68 o 
   1   3  12       73.66      117.36     34.03 o 
 -11   4  12      186.53      126.81     61.04 o 
 -10   4  12      735.68      892.11     71.35 o 
  -9   4  12      951.62     1156.99    100.66 o 
  -8   4  12     1334.33     1337.17     72.41 o 
  -7   4  12     2568.82     2449.08     96.51 o 
  -6   4  12     4263.89     4163.21     89.83 o 
  -5   4  12     2444.88     2608.75     95.92 o 
  -4   4  12      775.83      830.88     36.00 o 
  -3   4  12      822.54      834.42     40.58 o 
  -2   4  12       92.58      109.81     20.62 o 
  -1   4  12       24.12       26.83     18.82 o 
   0   4  12      248.61      252.14     39.62 o 
   1   4  12      288.68      267.69     43.53 o 
 -11   5  12      563.10      666.07     68.51 o 
 -10   5  12      234.90      238.49     43.68 o 
  -9   5  12      371.97      440.53     51.16 o 
  -8   5  12      380.57      465.84     54.04 o 
  -7   5  12       25.20       24.95     18.32 o 
  -6   5  12      554.95      560.09     29.97 o 
  -5   5  12     1613.44     1578.54     57.82 o 
  -4   5  12      632.77      635.85     39.90 o 
  -3   5  12     1336.47     1276.44     70.39 o 
  -2   5  12      510.83      459.19     30.47 o 
  -1   5  12      382.64      387.80     35.13 o 
   0   5  12      429.23      449.66     49.52 o 
   1   5  12      246.47      254.77     43.92 o 
 -11   6  12        1.53       14.81     32.12 o 
 -10   6  12        9.45       -0.37     27.58 o 
  -9   6  12       45.80       43.15     27.58 o 
  -8   6  12        7.85       31.80     24.52 o 
  -7   6  12       75.41       77.45     29.05 o 
  -6   6  12      520.18      492.26     41.10 o 
  -5   6  12        0.00      -10.59     10.59 o 
  -4   6  12       44.86       58.06     19.23 o 
  -3   6  12        5.26       14.58     15.73 o 
  -2   6  12       29.82       16.86     12.86 o 
  -1   6  12       13.07        5.18     17.52 o 
   0   6  12      183.03      163.06     81.09 o 
   1   6  12       16.33       31.24     30.45 o 
 -11   7  12      478.57      522.30     80.23 o 
 -10   7  12      589.03      692.10     64.56 o 
  -9   7  12      151.65      209.58     38.92 o 
  -8   7  12      156.30      124.31     31.98 o 
  -7   7  12        0.29       31.51     19.95 o 
  -6   7  12        6.90       37.55     14.38 o 
  -5   7  12       76.90       71.69     14.51 o 
  -4   7  12     1471.78     1365.21     44.54 o 
  -3   7  12      934.65      955.00     40.98 o 
  -2   7  12      460.03      505.65     35.69 o 
  -1   7  12      656.54      781.70     45.67 o 
   0   7  12      328.59      300.91     43.76 o 
   1   7  12      165.08      180.50     39.80 o 
 -11   8  12       43.38      -18.32     46.06 o 
 -10   8  12      804.10      856.24     69.97 o 
  -9   8  12     1019.42     1112.46     73.03 o 
  -8   8  12     1866.20     1900.72     87.00 o 
  -7   8  12     2106.01     2162.77     74.63 o 
  -6   8  12     4141.70     4113.95     89.80 o 
  -5   8  12     2725.64     2625.71     58.69 o 
  -4   8  12      754.51      829.95     36.26 o 
  -3   8  12       10.31       28.38     15.21 o 
  -2   8  12       19.45       31.30     13.59 o 
  -1   8  12        3.95       14.64     20.85 o 
   0   8  12       88.11       70.54     32.25 o 
   1   8  12      153.13      157.32    105.79 o 
 -11   9  12      515.93      584.62     97.31 o 
 -10   9  12      367.01      430.02    114.21 o 
  -9   9  12      169.08      188.98     44.38 o 
  -8   9  12      373.27      483.24     66.48 o 
  -7   9  12        1.62       15.54     17.25 o 
  -6   9  12       50.70      117.42     17.91 o 
  -5   9  12      136.30      129.79     16.20 o 
  -4   9  12     1268.49     1231.31     42.39 o 
  -3   9  12     2071.10     2011.67     51.18 o 
  -2   9  12     1308.54     1245.92     40.74 o 
  -1   9  12      911.92      995.63     65.17 o 
   0   9  12      891.72      786.14     62.68 o 
   1   9  12      272.64      312.68     62.34 o 
 -11  10  12       22.18       54.97     58.07 o 
 -10  10  12        0.02      -11.37     26.29 o 
  -9  10  12        9.22       38.08     26.72 o 
  -8  10  12      115.44      130.37     33.84 o 
  -7  10  12       93.75       93.87     37.17 o 
  -6  10  12      447.82      416.43     27.91 o 
  -5  10  12      248.36      205.53     19.36 o 
  -4  10  12        1.15       37.24     14.40 o 
  -3  10  12       79.47       72.01     15.76 o 
  -2  10  12       28.71       42.81     15.12 o 
  -1  10  12       82.64      105.69     29.05 o 
   0  10  12       50.31      109.38     33.18 o 
   1  10  12       24.14        0.98     27.96 o 
 -11  11  12      606.73      769.46    110.56 o 
 -10  11  12      334.87      432.84     54.25 o 
  -9  11  12      192.60      261.00     43.09 o 
  -8  11  12      195.51      271.41     87.72 o 
  -7  11  12       88.97      107.83     23.89 o 
  -6  11  12       17.50       23.71     13.72 o 
  -5  11  12      277.78      248.33     26.39 o 
  -4  11  12     1340.19     1252.73     38.93 o 
  -3  11  12     1163.81     1147.95     38.47 o 
  -2  11  12      398.98      446.05     27.92 o 
  -1  11  12      638.54      670.79     56.14 o 
   0  11  12      439.89      391.83     48.10 o 
   1  11  12      230.42      274.96     46.87 o 
 -10  12  12      350.14      407.53     52.88 o 
  -9  12  12     1077.82     1160.00     99.48 o 
  -8  12  12     2531.87     2582.40    104.56 o 
  -7  12  12     3108.91     3022.19     91.92 o 
  -6  12  12     2456.14     2457.95     64.12 o 
  -5  12  12     2545.33     2485.68     73.96 o 
  -4  12  12     2065.27     2122.01     52.66 o 
  -3  12  12      104.83      118.62     17.52 o 
  -2  12  12        0.45       23.01     16.23 o 
  -1  12  12       24.76       84.18     29.41 o 
   0  12  12      122.13      147.56     58.50 o 
   1  12  12      313.50      408.72     54.47 o 
 -10  13  12      103.02       44.20     46.43 o 
  -9  13  12      149.03      184.26     38.75 o 
  -8  13  12        2.92       51.03     37.20 o 
  -7  13  12        9.08       26.96     17.97 o 
  -6  13  12       67.25       71.59     15.91 o 
  -5  13  12      255.37      334.12     25.64 o 
  -4  13  12     1423.96     1413.80     44.81 o 
  -3  13  12     1195.98     1088.27     38.31 o 
  -2  13  12      581.96      601.38     63.72 o 
  -1  13  12      901.88      905.93     79.86 o 
   0  13  12      432.11      442.05    106.91 o 
   1  13  12      126.25      169.58     41.87 o 
 -10  14  12        0.44       85.92     50.02 o 
  -9  14  12       40.44       66.99     30.11 o 
  -8  14  12        3.58       12.54     49.83 o 
  -7  14  12      391.36      353.68     25.50 o 
  -6  14  12       69.50       41.23     16.84 o 
  -5  14  12       69.64       63.87     16.24 o 
  -4  14  12       22.42       21.77     12.72 o 
  -3  14  12        0.63       15.49     13.37 o 
  -2  14  12       32.89       21.57     19.06 o 
  -1  14  12      108.58      147.31     35.65 o 
   0  14  12       25.97       36.37     27.42 o 
   1  14  12       23.06       39.44     32.14 o 
 -10  15  12      138.34      152.28     56.46 o 
  -9  15  12      332.41      357.63     49.08 o 
  -8  15  12        0.49       38.11     25.11 o 
  -7  15  12      203.68      199.48     28.82 o 
  -6  15  12       47.09       61.87     18.45 o 
  -5  15  12      205.04      191.43     30.56 o 
  -4  15  12      557.31      562.62     48.89 o 
  -3  15  12      996.02     1029.10     38.66 o 
  -2  15  12      380.71      318.47     34.25 o 
  -1  15  12      664.32      684.43     59.85 o 
   0  15  12      795.45      714.45     64.34 o 
   1  15  12      325.00      281.70    127.58 o 
 -10  16  12      515.25      611.36     93.97 o 
  -9  16  12      492.36      449.08     52.09 o 
  -8  16  12     1015.40     1055.79     69.18 o 
  -7  16  12     2754.10     2665.17     72.89 o 
  -6  16  12     2821.18     2759.64    110.58 o 
  -5  16  12     2803.66     2871.60     71.66 o 
  -4  16  12     1390.81     1353.02     48.06 o 
  -3  16  12      117.29      155.65     25.78 o 
  -2  16  12        4.41       13.25     18.24 o 
  -1  16  12        0.10       27.68     26.70 o 
   0  16  12       28.07       86.50     33.96 o 
   1  16  12      226.10      258.17     48.11 o 
 -10  17  12      176.41      104.62     52.00 o 
  -9  17  12       56.63       80.47     45.68 o 
  -8  17  12        2.30       13.37     29.40 o 
  -7  17  12        0.77       15.96     16.87 o 
  -6  17  12      187.67      184.35     21.77 o 
  -5  17  12       69.41      118.63     19.25 o 
  -4  17  12      822.95      841.09     39.43 o 
  -3  17  12      310.22      324.18     29.12 o 
  -2  17  12      185.95      204.44     29.90 o 
  -1  17  12      377.86      418.70     92.79 o 
   0  17  12      136.95       83.58     35.79 o 
 -10  18  12        6.79      -39.12     39.12 o 
  -9  18  12       79.80       44.94     42.96 o 
  -8  18  12       14.65        3.11     23.73 o 
  -7  18  12       68.78       60.91     15.98 o 
  -6  18  12        1.96       13.74     18.35 o 
  -5  18  12       20.66       15.13     15.13 o 
  -4  18  12       33.00       25.57     26.66 o 
  -3  18  12       44.88       50.65     18.33 o 
  -2  18  12        0.89      -16.72     18.12 o 
  -1  18  12       27.30       51.22     28.95 o 
   0  18  12        1.92      -27.83     36.46 o 
 -10  19  12      198.76       93.97     59.18 o 
  -9  19  12       51.26       37.27     42.22 o 
  -8  19  12      143.20      155.78     35.11 o 
  -7  19  12      369.50      370.28     36.83 o 
  -6  19  12       47.58       57.16     20.42 o 
  -5  19  12      494.94      522.78     39.16 o 
  -4  19  12      304.59      335.12     28.12 o 
  -3  19  12      235.52      289.77     28.15 o 
  -2  19  12      415.11      364.71     38.11 o 
  -1  19  12      353.36      209.98     39.06 o 
   0  19  12      437.42      436.69     56.57 o 
 -10  20  12      570.88      674.62    100.66 o 
  -9  20  12      995.92      994.29    108.33 o 
  -8  20  12     1076.85     1128.54     80.78 o 
  -7  20  12     1392.74     1334.16     58.43 o 
  -6  20  12     2121.51     2087.56     72.73 o 
  -5  20  12     1285.87     1340.06     56.42 o 
  -4  20  12      488.45      466.10     37.80 o 
  -3  20  12      489.04      525.62     35.04 o 
  -2  20  12       80.00      125.98     27.69 o 
  -1  20  12       59.57       60.43     41.35 o 
   0  20  12      120.25      112.91     36.05 o 
  -9  21  12      274.07      226.69     64.26 o 
  -8  21  12       33.32       17.25     27.98 o 
  -7  21  12       17.75       71.55     22.88 o 
  -6  21  12      102.99      154.10     27.27 o 
  -5  21  12      508.85      481.76     42.00 o 
  -4  21  12      927.07      991.38     65.34 o 
  -3  21  12     1111.36     1096.97     56.52 o 
  -2  21  12      968.81     1006.42     71.97 o 
  -1  21  12      253.41      325.34     49.90 o 
   0  21  12      248.64      254.10     46.90 o 
  -9  22  12        3.01      -10.90     36.52 o 
  -8  22  12        0.05       48.11     29.50 o 
  -7  22  12      169.00      212.65     31.00 o 
  -6  22  12       30.26       10.02     20.02 o 
  -5  22  12        3.71        9.39     18.51 o 
  -4  22  12        0.37       13.17     23.38 o 
  -3  22  12        0.57       17.64     25.57 o 
  -2  22  12      118.07      163.15     58.13 o 
  -1  22  12        2.98       25.06     30.37 o 
   0  22  12       18.62       12.00     33.29 o 
  -9  23  12        0.49      -16.71     37.88 o 
  -8  23  12       73.60       90.92     33.53 o 
  -7  23  12        1.40       -8.12     19.12 o 
  -6  23  12       69.91       69.14     22.34 o 
  -5  23  12      422.27      370.70     36.97 o 
  -4  23  12       73.13      121.76     32.33 o 
  -3  23  12      234.35      234.03     39.51 o 
  -2  23  12     1048.81     1120.82     77.59 o 
  -1  23  12      315.14      310.73     49.85 o 
   0  23  12      119.86      121.75     40.03 o 
  -9  24  12      944.76      930.14    129.01 o 
  -8  24  12     1156.55     1160.44     86.11 o 
  -7  24  12      543.81      641.49     47.00 o 
  -6  24  12      903.75      880.44     50.91 o 
  -5  24  12      786.46      730.08     58.46 o 
  -4  24  12      347.89      393.44     48.18 o 
  -3  24  12      231.79      222.50     41.41 o 
  -2  24  12        8.04        9.40     39.93 o 
  -1  24  12       41.91       73.62     36.27 o 
  -9  25  12      259.70      310.98     52.60 o 
  -8  25  12       98.14       99.39     37.33 o 
  -7  25  12        7.27       19.55     26.82 o 
  -6  25  12        1.36        9.09     18.78 o 
  -5  25  12      168.93      151.24     34.88 o 
  -4  25  12      108.06      165.85     39.00 o 
  -3  25  12      345.52      347.83     47.74 o 
  -2  25  12      387.64      459.57     56.56 o 
  -1  25  12      119.31      103.85     39.35 o 
  -9  26  12       27.39       29.28     33.69 o 
  -8  26  12        0.08       11.58     34.79 o 
  -7  26  12       73.91       13.53     29.22 o 
  -6  26  12       41.59       23.73     20.81 o 
  -5  26  12       24.51       -1.49     23.17 o 
  -4  26  12        6.48        0.50     24.86 o 
  -3  26  12       30.47       62.65     31.91 o 
  -2  26  12        3.67       11.82     28.70 o 
  -1  26  12       15.24       26.32     32.91 o 
  -8  27  12       29.90       14.73     31.11 o 
  -7  27  12        1.38       19.78     27.13 o 
  -6  27  12       40.33       29.95     20.83 o 
  -5  27  12       89.21       68.94     31.41 o 
  -4  27  12      384.62      495.21     74.35 o 
  -3  27  12      446.22      529.14     58.45 o 
  -2  27  12      619.50      626.84     85.18 o 
  -1  27  12      473.18      578.66    130.43 o 
  -8  28  12      501.59      505.22     60.62 o 
  -7  28  12      645.98      770.25    101.34 o 
  -6  28  12      291.33      347.42     55.65 o 
  -5  28  12      518.67      662.54     87.90 o 
  -4  28  12      470.00      564.13     57.95 o 
  -3  28  12       85.17      160.77     50.14 o 
  -2  28  12       35.95       44.09     34.20 o 
  -8  29  12        3.77       38.12     26.40 o 
  -7  29  12        0.83       43.60     32.76 o 
  -6  29  12       44.97       88.65     50.39 o 
  -5  29  12      115.96       95.56     33.74 o 
  -4  29  12       73.23       91.75     34.40 o 
  -3  29  12      167.17      193.52     40.45 o 
  -2  29  12      164.30      179.61     42.05 o 
  -7  30  12       43.84       50.80     32.20 o 
  -6  30  12        1.93        0.87     41.72 o 
  -5  30  12        0.44       13.02     27.33 o 
  -4  30  12        6.13       36.56     29.76 o 
  -3  30  12       20.69       13.86     31.84 o 
  -2  30  12       30.78       27.14     34.36 o 
  -7  31  12       45.47      112.04     51.69 o 
  -6  31  12        7.82      -38.50     43.95 o 
  -5  31  12       18.21       14.57     30.97 o 
  -4  31  12      429.66      469.65     56.24 o 
  -3  31  12      369.57      396.23     60.67 o 
  -6  32  12      462.50      523.21     90.01 o 
  -5  32  12      381.36      406.01     53.85 o 
  -4  32  12      355.03      346.38     52.61 o 
  -3  32  12       64.64       99.24     40.62 o 
  -6  33  12       18.63       20.80     50.64 o 
  -5  33  12       31.45       15.10     49.77 o 
  -4  33  12       50.86       42.24     33.39 o 
 -11   1  13      139.05      214.28     96.14 o 
 -10   1  13      417.54      456.89     57.65 o 
  -9   1  13      557.00      535.46     56.75 o 
  -8   1  13      996.18     1003.29    125.35 o 
  -7   1  13      479.70      559.95     75.52 o 
  -6   1  13     1929.21     1909.29     52.46 o 
  -5   1  13      617.18      640.96     37.29 o 
  -4   1  13      214.99      245.80     24.28 o 
  -3   1  13       17.51       43.39     16.80 o 
  -2   1  13      125.92      136.84     30.45 o 
  -1   1  13       16.89       55.70     27.14 o 
   0   1  13      206.61      249.35     72.98 o 
 -11   2  13      978.09     1109.87     90.07 o 
 -10   2  13      657.44      694.98     67.13 o 
  -9   2  13      238.62      285.34     45.35 o 
  -8   2  13        0.94       26.61     23.50 o 
  -7   2  13      238.57      191.13     34.09 o 
  -6   2  13     1736.21     1585.36     61.35 o 
  -5   2  13     1785.69     1635.83     50.11 o 
  -4   2  13     2070.37     2089.35     69.05 o 
  -3   2  13     2291.11     2313.43     64.91 o 
  -2   2  13      478.40      414.55     45.13 o 
  -1   2  13      382.41      324.03     42.72 o 
   0   2  13      400.07      387.02     65.87 o 
 -11   3  13      129.23      149.69     44.11 o 
 -10   3  13      283.59      349.67     51.76 o 
  -9   3  13      658.97      624.42     59.91 o 
  -8   3  13      227.80      373.99     47.70 o 
  -7   3  13      341.46      383.27     46.09 o 
  -6   3  13     1640.46     1526.89     45.91 o 
  -5   3  13      275.92      272.63     24.55 o 
  -4   3  13      261.40      309.47     26.17 o 
  -3   3  13      121.59      122.77     20.64 o 
  -2   3  13       15.55       -8.09     27.67 o 
  -1   3  13       76.72       54.32     32.93 o 
   0   3  13      313.20      338.24     65.62 o 
 -11   4  13       42.23       10.95     33.37 o 
 -10   4  13       22.60       24.31     31.34 o 
  -9   4  13      213.73      232.10     41.89 o 
  -8   4  13       34.00       28.13     23.50 o 
  -7   4  13       41.64       48.29     24.06 o 
  -6   4  13        0.68       -2.25     13.99 o 
  -5   4  13      105.72       77.06     17.10 o 
  -4   4  13       69.09       40.96     15.84 o 
  -3   4  13        1.45       25.58     16.20 o 
  -2   4  13      109.13       90.82     27.14 o 
  -1   4  13        2.91       -9.31     20.40 o 
   0   4  13        0.99        2.97     37.76 o 
 -11   5  13      112.00      132.87     46.18 o 
 -10   5  13      235.10      242.94     47.52 o 
  -9   5  13      475.45      537.06     57.13 o 
  -8   5  13      391.14      485.75     52.09 o 
  -7   5  13     1335.29     1252.17     44.65 o 
  -6   5  13      544.90      495.58     30.72 o 
  -5   5  13      615.97      627.73     60.85 o 
  -4   5  13      289.85      307.43     26.50 o 
  -3   5  13       58.85      136.39     38.46 o 
  -2   5  13       22.56       26.14     32.19 o 
  -1   5  13      134.24      181.52     35.11 o 
   0   5  13       53.59       87.41     42.59 o 
 -11   6  13      449.73      508.28     62.31 o 
 -10   6  13      387.06      458.55     56.46 o 
  -9   6  13      195.54      252.94    124.49 o 
  -8   6  13        1.76        7.88     21.98 o 
  -7   6  13       28.04       20.12     13.45 o 
  -6   6  13        0.86      -14.28     14.28 o 
  -5   6  13      370.46      424.57     28.55 o 
  -4   6  13     1105.37     1116.08     43.25 o 
  -3   6  13     1552.77     1499.75     51.25 o 
  -2   6  13     1732.87     1871.08     83.24 o 
  -1   6  13      829.51      836.81     88.65 o 
   0   6  13      354.95      490.85     54.27 o 
 -11   7  13       65.00       82.04     39.14 o 
 -10   7  13      477.97      407.90     55.17 o 
  -9   7  13      718.86      583.76     79.05 o 
  -8   7  13      431.37      413.38     68.40 o 
  -7   7  13      608.64      585.90     45.07 o 
  -6   7  13      168.57      161.89     23.77 o 
  -5   7  13      699.04      717.40     43.03 o 
  -4   7  13      107.87      109.28     19.51 o 
  -3   7  13        0.44       12.81     15.28 o 
  -2   7  13       31.93       88.87     30.77 o 
  -1   7  13      215.50      180.02     51.63 o 
   0   7  13        2.45        1.67     27.75 o 
 -10   8  13        2.98        9.96     37.76 o 
  -9   8  13        9.43       40.00     29.27 o 
  -8   8  13        0.00       22.66     22.48 o 
  -7   8  13       29.43       11.41     13.28 o 
  -6   8  13       81.28       51.65     17.50 o 
  -5   8  13      257.19      212.45     29.88 o 
  -4   8  13        1.70      -13.35     13.35 o 
  -3   8  13      109.24       96.50     19.15 o 
  -2   8  13       88.50       97.62     27.93 o 
  -1   8  13      218.98      203.53     39.26 o 
   0   8  13       14.71       23.49     29.28 o 
 -10   9  13      257.57      286.79     48.95 o 
  -9   9  13      312.64      378.40     50.81 o 
  -8   9  13      382.54      367.45     46.66 o 
  -7   9  13     1303.54     1298.87     47.57 o 
  -6   9  13      480.78      543.12     36.32 o 
  -5   9  13      740.22      676.99     34.31 o 
  -4   9  13      222.67      211.84     22.89 o 
  -3   9  13      117.94      120.03     21.02 o 
  -2   9  13       36.08       38.94     23.84 o 
  -1   9  13      131.53      110.94     32.52 o 
   0   9  13       90.87      109.22     33.76 o 
 -10  10  13      228.97      181.19     42.83 o 
  -9  10  13      205.67      293.96     46.09 o 
  -8  10  13      298.78      337.97     64.19 o 
  -7  10  13      200.56      196.68     40.58 o 
  -6  10  13      182.02      166.40     28.77 o 
  -5  10  13      543.82      585.78     53.50 o 
  -4  10  13     1814.70     1849.30     55.70 o 
  -3  10  13     1070.10     1046.38     44.54 o 
  -2  10  13     1446.56     1501.10     76.54 o 
  -1  10  13      585.29      507.25     54.97 o 
   0  10  13      348.54      377.67     51.96 o 
 -10  11  13      383.99      482.70     89.64 o 
  -9  11  13      501.73      465.77     54.59 o 
  -8  11  13     1139.17     1225.03     75.40 o 
  -7  11  13     1128.46     1150.21     46.34 o 
  -6  11  13      131.04      145.75     24.90 o 
  -5  11  13      419.20      440.63     35.95 o 
  -4  11  13       31.67       64.99     16.89 o 
  -3  11  13       23.00       11.96     15.63 o 
  -2  11  13        1.86       17.69     23.59 o 
  -1  11  13       35.72       36.80     29.30 o 
   0  11  13        4.76       14.49     30.33 o 
 -10  12  13        8.09       12.35     28.86 o 
  -9  12  13        9.34       14.96     30.95 o 
  -8  12  13        0.04       24.85     26.91 o 
  -7  12  13       19.42       44.32     16.62 o 
  -6  12  13        8.52       22.77     22.36 o 
  -5  12  13       14.71       15.99     14.27 o 
  -4  12  13        0.04       -7.14     13.65 o 
  -3  12  13        2.04      -14.65     14.65 o 
  -2  12  13       89.98       82.89     30.89 o 
  -1  12  13        0.38       -6.29     25.39 o 
   0  12  13        3.54       12.96     30.22 o 
 -10  13  13      478.56      507.56     59.72 o 
  -9  13  13      500.19      511.47     58.75 o 
  -8  13  13     1499.73     1546.36     93.35 o 
  -7  13  13      760.74      703.45     37.46 o 
  -6  13  13      588.31      674.28     54.08 o 
  -5  13  13      357.67      335.50     40.53 o 
  -4  13  13      159.58      225.45     34.50 o 
  -3  13  13       23.41       44.95     16.25 o 
  -2  13  13      275.91      244.42     40.44 o 
  -1  13  13       17.46       28.05     27.44 o 
   0  13  13      157.06      225.19     44.99 o 
 -10  14  13      429.26      477.46    100.72 o 
  -9  14  13       72.99       95.08     33.61 o 
  -8  14  13       20.09       90.72     63.27 o 
  -7  14  13       12.23       34.59     24.55 o 
  -6  14  13       83.03      134.30     29.75 o 
  -5  14  13      525.26      582.61     51.32 o 
  -4  14  13     1615.21     1466.49     66.88 o 
  -3  14  13     1458.82     1430.10     56.04 o 
  -2  14  13      686.33      729.32     60.45 o 
  -1  14  13      677.19      747.31     78.12 o 
   0  14  13      419.86      403.16     55.28 o 
 -10  15  13      356.21      263.58     68.22 o 
  -9  15  13      434.97      513.11     85.61 o 
  -8  15  13      678.96      715.77     61.44 o 
  -7  15  13      480.01      441.84     48.10 o 
  -6  15  13      940.38      916.34     70.38 o 
  -5  15  13      190.77      304.78     45.38 o 
  -4  15  13      117.41      180.06     23.02 o 
  -3  15  13       76.21      139.65     26.52 o 
  -2  15  13        0.88       -7.58     22.63 o 
  -1  15  13       10.69       28.27     29.46 o 
   0  15  13       54.35       20.66     30.28 o 
 -10  16  13        2.25       13.25     45.93 o 
  -9  16  13        0.60        1.60     25.88 o 
  -8  16  13        7.54        9.67     26.35 o 
  -7  16  13        4.51        9.80     22.10 o 
  -6  16  13        2.78       40.91     23.54 o 
  -5  16  13        2.54       45.17     24.43 o 
  -4  16  13        7.24        6.06     18.50 o 
  -3  16  13      119.57      127.04     31.61 o 
  -2  16  13        9.91      -17.34     24.01 o 
  -1  16  13        9.04       22.06     42.90 o 
   0  16  13       12.08       47.05     43.08 o 
 -10  17  13      325.13      402.99     85.67 o 
  -9  17  13      459.10      510.23     56.64 o 
  -8  17  13      696.29      745.24    105.11 o 
  -7  17  13      238.70      210.33     59.49 o 
  -6  17  13      609.87      529.27     50.86 o 
  -5  17  13      687.15      730.67     45.63 o 
  -4  17  13      772.57      772.12     47.40 o 
  -3  17  13      152.53      163.52     54.72 o 
  -2  17  13        4.22        0.46     24.41 o 
  -1  17  13        7.02       64.22     33.99 o 
 -10  18  13      469.39      682.05    101.77 o 
  -9  18  13      189.27      207.15     48.10 o 
  -8  18  13        2.71        2.53     24.25 o 
  -7  18  13       50.93       60.06     27.37 o 
  -6  18  13       15.57       29.51     23.83 o 
  -5  18  13      524.96      617.82     43.31 o 
  -4  18  13      619.52      726.85     68.40 o 
  -3  18  13      866.24     1084.50     82.52 o 
  -2  18  13      829.64      796.63     65.44 o 
  -1  18  13      879.49      966.00     74.50 o 
  -9  19  13      282.32      243.16     65.00 o 
  -8  19  13      425.86      467.81     52.45 o 
  -7  19  13      437.88      471.29     90.26 o 
  -6  19  13     1007.91     1026.67    113.84 o 
  -5  19  13      136.31      190.53     28.40 o 
  -4  19  13      171.38      206.06     38.07 o 
  -3  19  13      192.43      223.92     41.02 o 
  -2  19  13        2.88       20.28     29.59 o 
  -1  19  13        0.08       -5.72     29.21 o 
  -9  20  13       99.97      150.18     52.87 o 
  -8  20  13        6.38      -14.61     27.42 o 
  -7  20  13        2.79      -20.97     20.97 o 
  -6  20  13       92.74      103.51     24.71 o 
  -5  20  13        0.05       18.09     19.39 o 
  -4  20  13        5.88       18.36     27.95 o 
  -3  20  13        0.79       33.75     28.35 o 
  -2  20  13        3.99       49.17     31.73 o 
  -1  20  13        0.84      -13.29     40.18 o 
  -9  21  13      575.27      575.58     92.98 o 
  -8  21  13      220.62      128.16     34.65 o 
  -7  21  13      307.31      303.03     44.73 o 
  -6  21  13      770.42      774.09     49.24 o 
  -5  21  13      767.88      802.28     49.03 o 
  -4  21  13      235.80      354.14     47.13 o 
  -3  21  13       80.12       90.76     32.91 o 
  -2  21  13       18.19       23.80     31.13 o 
  -1  21  13       76.75      157.52     43.03 o 
  -9  22  13      116.31       79.24     52.00 o 
  -8  22  13       58.31       -1.93     26.33 o 
  -7  22  13        1.26       24.94     21.42 o 
  -6  22  13      379.63      386.88     38.26 o 
  -5  22  13      693.11      643.62    111.12 o 
  -4  22  13      705.02      750.75     62.55 o 
  -3  22  13     1193.76     1333.28     82.13 o 
  -2  22  13      866.59      952.85     75.96 o 
  -1  22  13      583.58      612.78     85.55 o 
  -9  23  13      293.86      275.35     70.07 o 
  -8  23  13       63.03       50.27     43.08 o 
  -7  23  13      402.08      355.48     44.41 o 
  -6  23  13      226.50      232.60     32.04 o 
  -5  23  13      226.91      323.88    101.21 o 
  -4  23  13      197.46      203.03     40.04 o 
  -3  23  13        4.41       39.54     30.75 o 
  -2  23  13        4.98       38.57     83.69 o 
  -8  24  13        2.17        6.56     40.11 o 
  -7  24  13       28.63       31.88     23.16 o 
  -6  24  13        5.63       35.46     21.72 o 
  -5  24  13        1.96       41.84     28.57 o 
  -4  24  13       99.20      109.46     33.27 o 
  -3  24  13       35.72       59.72     32.40 o 
  -2  24  13       55.83       42.30     33.35 o 
  -8  25  13      495.48      495.31    146.09 o 
  -7  25  13      921.87     1094.28     60.10 o 
  -6  25  13      607.27      646.39     47.40 o 
  -5  25  13      514.10      707.31    130.37 o 
  -4  25  13      253.08      286.64     47.39 o 
  -3  25  13        1.56       35.73     33.67 o 
  -2  25  13       13.64       77.24     36.26 o 
  -8  26  13      181.28      163.14     42.01 o 
  -7  26  13        2.89       27.69     23.33 o 
  -6  26  13      168.28      116.89     35.53 o 
  -5  26  13      246.08      341.78    111.61 o 
  -4  26  13      462.08      444.41     54.11 o 
  -3  26  13      690.06      768.49     69.47 o 
  -2  26  13      839.93      902.54     77.06 o 
  -8  27  13      282.07      319.36     51.12 o 
  -7  27  13      495.91      508.63     58.55 o 
  -6  27  13      147.33      151.52     37.14 o 
  -5  27  13      174.31      116.44     36.16 o 
  -4  27  13       43.21       57.72     36.40 o 
  -3  27  13      129.53      144.71     41.97 o 
  -7  28  13       52.09       29.08     32.10 o 
  -6  28  13        3.35        2.35     27.20 o 
  -5  28  13        0.08       27.76     31.03 o 
  -4  28  13       57.81       65.35     34.52 o 
  -3  28  13       47.01       60.41     93.97 o 
  -7  29  13      287.14      270.68     48.73 o 
  -6  29  13      195.18      182.06     40.42 o 
  -5  29  13      293.77      262.21     77.01 o 
  -4  29  13      231.21      257.97     47.38 o 
  -3  29  13       53.31       98.92     53.24 o 
  -6  30  13       85.26      127.11     38.07 o 
  -5  30  13      183.78      245.06     46.61 o 
  -4  30  13      379.99      458.78     58.65 o 
  -5  31  13      162.94       81.34     50.14 o 
 -10   0  14     1014.43     1028.46    112.17 o 
  -9   0  14     1166.87     1166.01    111.55 o 
  -8   0  14      768.87      748.91     89.64 o 
  -7   0  14     1224.30     1399.88    107.22 o 
  -6   0  14     2848.98     2783.43    153.52 o 
  -5   0  14     1612.23     1495.34    105.24 o 
  -4   0  14      300.73      223.35     51.50 o 
  -3   0  14      132.70      150.91     32.45 o 
  -2   0  14       47.36       40.36     36.77 o 
  -1   0  14      163.19      178.28     54.10 o 
 -10   1  14      200.38      285.51     49.37 o 
  -9   1  14        5.12       29.14     28.05 o 
  -8   1  14       61.62      115.79     31.78 o 
  -7   1  14      188.27      210.03     24.49 o 
  -6   1  14       69.25      110.20     30.32 o 
  -5   1  14      342.61      393.82     45.11 o 
  -4   1  14      423.16      387.65    114.71 o 
  -3   1  14      542.09      574.82     36.60 o 
  -2   1  14      273.96      360.12     45.69 o 
  -1   1  14      153.40      116.92     36.83 o 
 -10   2  14       26.87       28.59     31.73 o 
  -9   2  14       44.24       55.39     52.99 o 
  -8   2  14        0.92       -9.67     21.70 o 
  -7   2  14       16.41       -9.37     15.20 o 
  -6   2  14      243.60      194.73     56.21 o 
  -5   2  14        2.80        4.14     18.95 o 
  -4   2  14        0.13       20.81     28.48 o 
  -3   2  14       16.61       44.79     20.55 o 
  -2   2  14        1.66        4.18     21.94 o 
  -1   2  14        0.25       10.91     24.82 o 
 -10   3  14       64.29      109.73     39.61 o 
  -9   3  14       20.98       36.85     30.33 o 
  -8   3  14       80.46       59.59     29.88 o 
  -7   3  14      323.19      279.53     58.62 o 
  -6   3  14      130.38       96.44     29.21 o 
  -5   3  14      638.35      723.00     57.26 o 
  -4   3  14      713.88      687.65     57.20 o 
  -3   3  14      531.37      548.82     64.19 o 
  -2   3  14      498.73      587.99     95.58 o 
  -1   3  14      162.59      140.64     48.28 o 
 -10   4  14      888.29      887.41     74.46 o 
  -9   4  14      954.34      958.82    127.27 o 
  -8   4  14     1029.94     1010.09     90.07 o 
  -7   4  14     1514.55     1762.43     85.61 o 
  -6   4  14      729.27      697.24     57.57 o 
  -5   4  14      222.92      230.34     35.97 o 
  -4   4  14      230.91      215.19     35.47 o 
  -3   4  14       37.21       66.64     26.69 o 
  -2   4  14       48.26       50.21     25.28 o 
  -1   4  14      164.45      244.27     59.43 o 
 -10   5  14      307.02      279.97     49.69 o 
  -9   5  14      156.03      194.38     40.06 o 
  -8   5  14       72.53       71.28     29.25 o 
  -7   5  14       68.26       92.43     31.08 o 
  -6   5  14      509.34      425.10     57.82 o 
  -5   5  14      118.00      133.43     37.33 o 
  -4   5  14      265.16      234.62     35.39 o 
  -3   5  14      724.14      682.43     56.03 o 
  -2   5  14      294.04      313.05     42.57 o 
  -1   5  14      256.31      313.11     68.09 o 
 -10   6  14       30.81       84.48     35.73 o 
  -9   6  14       23.31       63.03     32.10 o 
  -8   6  14        0.89       34.82     28.85 o 
  -7   6  14      111.40      140.00     33.11 o 
  -6   6  14        1.43        2.89     20.75 o 
  -5   6  14      202.82      161.81     32.15 o 
  -4   6  14       63.17       36.33     24.97 o 
  -3   6  14        9.83       30.13     23.74 o 
  -2   6  14       24.01        5.47     23.76 o 
  -1   6  14        3.43        3.22     35.53 o 
 -10   7  14       58.97       57.67     33.61 o 
  -9   7  14        0.28       17.03     26.21 o 
  -8   7  14        0.73       45.39     26.90 o 
  -7   7  14       39.67       79.38     27.57 o 
  -6   7  14      207.80      173.20     49.65 o 
  -5   7  14      228.62      229.30     40.11 o 
  -4   7  14      623.69      529.36     50.56 o 
  -3   7  14      609.88      530.61     51.27 o 
  -2   7  14      371.37      434.78     49.42 o 
  -1   7  14      215.46      135.57     52.37 o 
 -10   8  14     1326.78     1306.62     87.84 o 
  -9   8  14     1592.62     1576.65    113.65 o 
  -8   8  14     1701.11     1755.21    144.92 o 
  -7   8  14     1349.02     1340.58     91.00 o 
  -6   8  14      893.31      841.48     62.32 o 
  -5   8  14      548.76      598.10     64.13 o 
  -4   8  14      154.43      147.24     32.52 o 
  -3   8  14        1.83       28.67     24.73 o 
  -2   8  14       44.73       30.33     35.16 o 
  -1   8  14      182.16      225.58     57.82 o 
 -10   9  14      166.71      193.82     43.74 o 
  -9   9  14       93.57      156.03     37.60 o 
  -8   9  14       36.29      117.07     32.75 o 
  -7   9  14       27.62       73.82     28.10 o 
  -6   9  14      228.07      290.99     41.01 o 
  -5   9  14      147.04      134.28     31.59 o 
  -4   9  14      410.05      330.77     80.97 o 
  -3   9  14      280.63      245.92     38.56 o 
  -2   9  14      231.10      219.63     57.07 o 
  -1   9  14      414.06      568.03     84.31 o 
 -10  10  14       16.16       34.92     31.42 o 
  -9  10  14       58.27      123.55     38.43 o 
  -8  10  14       65.60       25.80     27.26 o 
  -7  10  14        1.47        9.51     23.41 o 
  -6  10  14       86.87      110.25     29.12 o 
  -5  10  14       42.14       42.17     37.82 o 
  -4  10  14       34.19       23.73     23.49 o 
  -3  10  14        1.40      -10.27     22.46 o 
  -2  10  14       65.13       15.72     36.15 o 
  -1  10  14        0.43       15.35     40.36 o 
 -10  11  14      190.28      259.73     47.12 o 
  -9  11  14        1.75       61.37     32.62 o 
  -8  11  14       40.02       58.83     42.59 o 
  -7  11  14        1.52       14.18     24.47 o 
  -6  11  14      115.78      118.55     31.38 o 
  -5  11  14      428.99      506.77     99.05 o 
  -4  11  14      601.45      672.97     56.55 o 
  -3  11  14      687.61      652.13     56.55 o 
  -2  11  14      426.70      363.62     67.85 o 
  -1  11  14      347.50      218.77     59.30 o 
 -10  12  14      641.69      721.39     74.47 o 
  -9  12  14     1577.00     1629.41     90.86 o 
  -8  12  14     1311.78     1406.38     80.42 o 
  -7  12  14      439.85      494.34     52.43 o 
  -6  12  14      476.85      458.95     49.20 o 
  -5  12  14      425.70      557.44     52.43 o 
  -4  12  14       25.53      108.33     30.42 o 
  -3  12  14       13.37       49.28     35.78 o 
  -2  12  14        7.67       51.50     39.62 o 
  -1  12  14      210.33      136.06     53.86 o 
 -10  13  14      265.70      246.86     47.88 o 
  -9  13  14      146.45      204.39     42.80 o 
  -8  13  14        0.10       24.87     26.87 o 
  -7  13  14       37.51       51.35     26.48 o 
  -6  13  14        2.94        4.18     21.88 o 
  -5  13  14      207.99      245.53     39.03 o 
  -4  13  14     1008.52      989.57     66.84 o 
  -3  13  14      326.96      192.77     50.39 o 
  -2  13  14      462.33      477.65     78.74 o 
  -1  13  14      220.41      190.90     90.32 o 
 -10  14  14        5.34        5.70     30.90 o 
  -9  14  14       38.20        9.88     29.70 o 
  -8  14  14       20.04        2.30     25.67 o 
  -7  14  14       58.71       26.49     22.72 o 
  -6  14  14       50.88       47.73     25.47 o 
  -5  14  14        0.05        5.20     23.55 o 
  -4  14  14       47.67       65.73     28.33 o 
  -3  14  14       75.59       37.51     37.64 o 
  -2  14  14       13.56       39.62     41.85 o 
  -1  14  14       50.28       49.36     55.71 o 
 -10  15  14      192.96      247.73     46.70 o 
  -9  15  14       35.07       44.98     32.36 o 
  -8  15  14       10.48       54.64     29.92 o 
  -7  15  14       57.15       62.30     32.25 o 
  -6  15  14      106.81      114.18     30.91 o 
  -5  15  14      535.18      500.27     51.14 o 
  -4  15  14      683.94      718.36     59.43 o 
  -3  15  14      356.90      270.77     62.89 o 
  -2  15  14      584.38      654.77    136.00 o 
  -9  16  14      676.19      790.89     92.61 o 
  -8  16  14     1100.00     1205.53     78.50 o 
  -7  16  14     1017.82     1008.53     69.77 o 
  -6  16  14      459.85      563.41     97.75 o 
  -5  16  14      409.38      456.22     87.53 o 
  -4  16  14      724.40      629.93     83.07 o 
  -3  16  14      101.41       27.73     36.77 o 
  -2  16  14       47.74       77.98     37.76 o 
  -9  17  14      179.05      203.37     42.54 o 
  -8  17  14       84.25       89.41     32.42 o 
  -7  17  14       13.47       33.41     26.87 o 
  -6  17  14       18.22       33.38     24.85 o 
  -5  17  14      223.35      215.19     38.05 o 
  -4  17  14      137.90      160.45     51.50 o 
  -3  17  14      504.58      508.50     56.54 o 
  -2  17  14      413.85      404.49     54.09 o 
  -9  18  14      123.91      108.07     54.97 o 
  -8  18  14       24.20       50.67     29.93 o 
  -7  18  14       55.82       33.01     27.02 o 
  -6  18  14        0.06       -6.15     22.10 o 
  -5  18  14        8.95        4.53     23.29 o 
  -4  18  14        7.93       51.50     39.00 o 
  -3  18  14       33.52       65.43     32.15 o 
  -2  18  14        0.47       58.31     34.43 o 
  -9  19  14      115.56       46.96     47.98 o 
  -8  19  14        3.46      -12.40     33.37 o 
  -7  19  14      104.98       89.40     30.98 o 
  -6  19  14      272.91      298.89     42.98 o 
  -5  19  14      204.38      160.46     46.37 o 
  -4  19  14      390.83      445.53     52.43 o 
  -3  19  14      702.41      783.27     67.77 o 
  -2  19  14      433.07      488.11     59.18 o 
  -9  20  14      375.36      363.75     84.19 o 
  -8  20  14      606.25      564.23     58.56 o 
  -7  20  14      715.49      710.24    131.11 o 
  -6  20  14      388.74      355.33     46.22 o 
  -5  20  14      220.18      194.38     57.32 o 
  -4  20  14      183.77      199.56     41.96 o 
  -3  20  14       60.30       73.73     31.97 o 
  -2  20  14      102.65      130.84     42.59 o 
  -9  21  14        9.42       39.25     44.57 o 
  -8  21  14        9.91       54.58     30.12 o 
  -7  21  14       64.56      131.90     35.70 o 
  -6  21  14       91.59       75.29     36.09 o 
  -5  21  14      159.64      183.23     52.99 o 
  -4  21  14       37.49       56.26     58.44 o 
  -3  21  14      200.11      223.40     45.48 o 
  -8  22  14        1.67      -11.42     25.56 o 
  -7  22  14       45.35       23.50     26.32 o 
  -6  22  14        8.05       -3.07     34.11 o 
  -5  22  14        2.49       -1.74     39.80 o 
  -4  22  14       22.32       14.65     30.12 o 
  -3  22  14       21.06       55.07     33.61 o 
  -8  23  14        3.06       -1.87     27.45 o 
  -7  23  14       13.91       43.13     60.48 o 
  -6  23  14      238.94      242.26     62.03 o 
  -5  23  14      139.37       95.03     71.31 o 
  -4  23  14      261.58      232.76     44.95 o 
  -3  23  14      532.62      495.95     63.39 o 
  -8  24  14      362.96      532.28     59.98 o 
  -7  24  14      468.55      504.33     55.50 o 
  -6  24  14      614.04      627.00     59.01 o 
  -5  24  14      528.52      521.27     56.69 o 
  -4  24  14       52.05       77.95     48.72 o 
  -3  24  14        0.05       33.92     46.43 o 
  -7  25  14        5.70       -8.63     26.46 o 
  -6  25  14       19.53      100.41     35.13 o 
  -5  25  14       88.22      130.13     36.53 o 
  -4  25  14      257.88      288.96     58.81 o 
  -7  26  14       51.32       45.81     28.54 o 
  -6  26  14       13.59      -13.29     28.81 o 
  -5  26  14        0.05      -20.46     27.08 o 
  -4  26  14        0.16       20.55     31.29 o 
  -6  27  14       12.77        3.71     29.37 o 
  -5  27  14      235.54      201.67     47.05 o 
 -10   1  15      774.63      908.82     77.87 o 
  -9   1  15      415.41      449.87     58.19 o 
  -8   1  15      433.16      423.28     52.71 o 
  -7   1  15      530.19      637.01     60.15 o 
  -6   1  15      255.94      252.21     39.75 o 
  -5   1  15       31.92       29.67     25.08 o 
  -4   1  15       63.22      112.82     30.73 o 
  -3   1  15        0.19        3.74     25.10 o 
  -2   1  15       19.46       46.48     26.74 o 
 -10   2  15       82.96       68.10     37.61 o 
  -9   2  15       79.34      105.57     37.70 o 
  -8   2  15      186.21      154.38     37.42 o 
  -7   2  15      434.83      430.46     50.52 o 
  -6   2  15      283.05      221.75     38.85 o 
  -5   2  15      311.27      314.71     43.40 o 
  -4   2  15      815.30      860.04     64.39 o 
  -3   2  15      853.37      963.34     68.26 o 
  -2   2  15      467.50      578.28     71.56 o 
 -10   3  15      445.57      553.08     69.08 o 
  -9   3  15      426.55      400.58     88.21 o 
  -8   3  15      493.29      528.32     91.68 o 
  -7   3  15      391.95      417.60     50.42 o 
  -6   3  15      212.84      169.05     77.75 o 
  -5   3  15      207.45      178.81     34.47 o 
  -4   3  15       85.20      124.26     42.28 o 
  -3   3  15        6.15       20.78     25.38 o 
  -2   3  15       56.94      128.80     35.15 o 
 -10   4  15       12.12       25.11     32.22 o 
  -9   4  15       87.70      115.42     37.13 o 
  -8   4  15       15.35       38.86     27.07 o 
  -7   4  15       51.15       42.64     28.39 o 
  -6   4  15      284.46      283.01     41.92 o 
  -5   4  15       41.86       60.41     34.42 o 
  -4   4  15        1.19       39.21     24.20 o 
  -3   4  15        1.97       15.47     24.25 o 
  -2   4  15       20.38      -16.40     24.57 o 
 -10   5  15      593.05      628.55     68.10 o 
  -9   5  15      614.68      680.47     65.66 o 
  -8   5  15      656.59      817.12    132.66 o 
  -7   5  15      537.15      559.36     81.22 o 
  -6   5  15      399.72      417.32     48.46 o 
  -5   5  15      158.48      120.29     30.70 o 
  -4   5  15       13.55       13.33     29.78 o 
  -3   5  15        0.09       17.16     24.80 o 
  -2   5  15       57.46      135.69     52.25 o 
 -10   6  15      149.97      188.60     45.68 o 
  -9   6  15      103.98      140.94     39.29 o 
  -8   6  15       51.95       76.59     31.98 o 
  -7   6  15      277.44      222.54     39.81 o 
  -6   6  15      298.17      318.44     44.78 o 
  -5   6  15      484.70      482.32     51.72 o 
  -4   6  15     1004.08     1053.06    156.62 o 
  -3   6  15      804.99      791.22    142.69 o 
  -2   6  15      661.99      633.15     87.66 o 
 -10   7  15      353.97      380.70     56.90 o 
  -9   7  15      604.00      643.86     78.18 o 
  -8   7  15      254.17      313.10     74.97 o 
  -7   7  15      464.77      557.56     56.33 o 
  -6   7  15      483.86      527.70     54.34 o 
  -5   7  15      267.77      302.93     43.24 o 
  -4   7  15       47.65      110.18     28.65 o 
  -3   7  15        5.73       11.82     26.07 o 
  -2   7  15       40.78        8.91     38.26 o 
 -10   8  15       35.19       86.86     40.01 o 
  -9   8  15        0.71       20.54     28.80 o 
  -8   8  15        2.73       15.74     27.76 o 
  -7   8  15        0.75       10.93     25.95 o 
  -6   8  15       11.69       56.02     26.51 o 
  -5   8  15        3.81       17.38     27.86 o 
  -4   8  15        5.33        5.16     23.60 o 
  -3   8  15        9.80       22.78     26.57 o 
  -2   8  15       51.74      -14.61     37.76 o 
 -10   9  15      271.66      219.80     48.60 o 
  -9   9  15     1509.73     1665.88    126.72 o 
  -8   9  15     1213.21     1233.38     81.91 o 
  -7   9  15      413.25      360.20     47.72 o 
  -6   9  15      154.56      197.24     37.90 o 
  -5   9  15      295.38      226.87     62.09 o 
  -4   9  15      132.93      148.12     32.52 o 
  -3   9  15        0.73       22.32     25.70 o 
  -2   9  15       88.71      131.85     52.37 o 
 -10  10  15      179.15      272.18     53.98 o 
  -9  10  15      101.50      153.16     40.38 o 
  -8  10  15       46.10       74.33     39.49 o 
  -7  10  15       58.25       85.25     30.42 o 
  -6  10  15      308.47      349.14     46.53 o 
  -5  10  15      660.53      637.18     57.40 o 
  -4  10  15      649.25      746.53     61.69 o 
  -3  10  15      870.23      913.82    100.90 o 
  -2  10  15      455.91      473.69     81.22 o 
  -9  11  15      306.91      412.03    146.09 o 
  -8  11  15      232.10      264.99     54.85 o 
  -7  11  15      177.13      261.05     42.73 o 
  -6  11  15      148.19      177.55     78.37 o 
  -5  11  15        4.35       22.15     25.24 o 
  -4  11  15        1.97       31.79     23.65 o 
  -3  11  15        3.50       56.46     41.72 o 
  -2  11  15       16.77       48.78     42.34 o 
  -9  12  15        0.14       36.77     31.89 o 
  -8  12  15       11.63       -0.42     25.59 o 
  -7  12  15       38.79        9.92     32.19 o 
  -6  12  15        7.45      -18.67     21.62 o 
  -5  12  15        1.73       20.11     26.62 o 
  -4  12  15        2.59       -8.38     23.72 o 
  -3  12  15        2.97       15.23     38.88 o 
  -9  13  15      490.11      482.85     58.09 o 
  -8  13  15      443.83      432.14    138.35 o 
  -7  13  15      291.44      323.08     46.22 o 
  -6  13  15      200.40      197.49     37.62 o 
  -5  13  15      103.28      131.75     34.21 o 
  -4  13  15       10.81       27.73     26.51 o 
  -3  13  15       41.42       46.68     40.86 o 
  -9  14  15        3.16       34.00     32.41 o 
  -8  14  15       24.59       56.59     31.27 o 
  -7  14  15      123.54      114.73     33.35 o 
  -6  14  15      409.70      425.63     83.51 o 
  -5  14  15      944.38      810.25    133.59 o 
  -4  14  15      431.76      314.47     63.51 o 
  -3  14  15      316.10      260.12     61.28 o 
  -9  15  15      140.23      117.75     52.49 o 
  -8  15  15      310.27      231.42     56.70 o 
  -7  15  15      117.14       75.18     31.08 o 
  -6  15  15      129.15       76.35     32.18 o 
  -5  15  15       65.03       46.63     27.75 o 
  -4  15  15       81.75      139.04     50.14 o 
  -3  15  15       58.33       41.23     43.95 o 
  -9  16  15        6.78       33.20     31.39 o 
  -8  16  15        4.73       27.28     29.30 o 
  -7  16  15        6.81      -13.66     23.94 o 
  -6  16  15       21.27       12.44     27.14 o 
  -5  16  15       21.95       44.86     29.18 o 
  -4  16  15        4.28      -30.58     30.58 o 
  -3  16  15        5.60       31.69     49.52 o 
  -9  17  15      331.32      373.37     65.31 o 
  -8  17  15      628.07      680.86     88.15 o 
  -7  17  15      411.67      501.50     59.30 o 
  -6  17  15      342.64      325.23     75.58 o 
  -5  17  15       76.73      119.91     34.60 o 
  -4  17  15       20.90       74.41     46.18 o 
  -3  17  15       20.28       13.49     41.35 o 
  -8  18  15        5.15       85.24     34.79 o 
  -7  18  15      275.84      228.88     84.93 o 
  -6  18  15      525.09      569.99     58.00 o 
  -5  18  15      590.26      602.20     86.66 o 
  -4  18  15      557.73      464.89     81.09 o 
  -8  19  15      218.58      223.60     86.11 o 
  -7  19  15      354.68      330.51     47.84 o 
  -6  19  15       86.54       85.64     33.22 o 
  -5  19  15       77.25      119.72     50.27 o 
  -4  19  15        7.99       40.48     45.56 o 
  -8  20  15       13.87       15.04     29.73 o 
  -7  20  15        7.63       20.75     29.06 o 
  -6  20  15       33.52       -7.49     25.98 o 
  -5  20  15       14.70       31.45     42.22 o 
  -4  20  15       33.00        2.35     40.36 o 
  -7  21  15      294.82      340.91     49.49 o 
  -6  21  15      118.04      136.97     36.42 o 
  -5  21  15       62.89      152.28     54.72 o 
  -7  22  15      121.71       80.18     33.97 o 
  -6  22  15      300.16      229.04     59.55 o 
  -5  22  15      136.34      209.98     61.53 o 
  -6  23  15       65.00       50.64     44.82 o 
  -9   0  16      897.27     1140.26    120.46 o 
  -8   0  16      817.63      829.63     99.05 o 
  -7   0  16     1027.77     1385.89    122.45 o 
  -6   0  16      173.05      266.68     62.40 o 
  -5   0  16        7.64       29.09     36.40 o 
  -4   0  16       13.03       69.21     45.44 o 
  -3   0  16       13.51       53.61     42.71 o 
  -9   1  16       22.00       58.80     52.25 o 
  -8   1  16       30.54       -9.05     24.82 o 
  -7   1  16      239.62      244.85     44.78 o 
  -6   1  16      426.37      488.65     55.84 o 
  -5   1  16      291.68      293.26     44.99 o 
  -4   1  16      329.32      339.93     47.80 o 
  -3   1  16      253.02      308.41     47.05 o 
  -9   2  16       22.61        6.68     62.89 o 
  -8   2  16        4.23       31.22     29.01 o 
  -7   2  16       67.97       78.96     44.63 o 
  -6   2  16        0.03        4.90     24.20 o 
  -5   2  16        0.00       16.84     28.10 o 
  -4   2  16        0.76       37.31     27.25 o 
  -3   2  16        0.01       17.51     27.18 o 
  -9   3  16        2.60       44.10     33.43 o 
  -8   3  16       34.87       70.02     33.25 o 
  -7   3  16      100.00       97.09     34.01 o 
  -6   3  16       50.78       44.99     29.10 o 
  -5   3  16      206.30      151.00     34.92 o 
  -4   3  16      376.92      375.20     50.14 o 
  -3   3  16      313.90      304.83     59.49 o 
  -9   4  16      837.16      899.65     76.61 o 
  -8   4  16      997.14      956.83     74.97 o 
  -7   4  16      897.73      863.37     69.52 o 
  -6   4  16      395.38      444.45     52.85 o 
  -5   4  16       61.89       58.67     29.60 o 
  -4   4  16       23.94       43.56     28.85 o 
  -9   5  16       13.75       61.01     33.12 o 
  -8   5  16       54.63       49.24     29.99 o 
  -7   5  16       61.70       62.00     30.17 o 
  -6   5  16      157.82      135.22     36.22 o 
  -5   5  16      140.02      132.75     34.94 o 
  -4   5  16      247.44      290.66     89.57 o 
  -9   6  16       40.50       42.44     33.82 o 
  -8   6  16       36.99       21.82     30.21 o 
  -7   6  16       51.10       59.37     32.31 o 
  -6   6  16        0.04       23.15     38.01 o 
  -5   6  16        3.03       14.09     27.64 o 
  -4   6  16        2.03       48.80     28.31 o 
  -9   7  16       41.74       60.50     34.59 o 
  -8   7  16       30.43       20.96     29.45 o 
  -7   7  16      163.47      180.59     40.04 o 
  -6   7  16      274.10      266.85     44.45 o 
  -5   7  16      400.45      333.07     47.16 o 
  -4   7  16      344.92      281.94     45.35 o 
  -9   8  16      631.25      705.69     70.03 o 
  -8   8  16      911.56     1053.96     78.83 o 
  -7   8  16      471.50      491.58     57.60 o 
  -6   8  16      407.12      388.93     51.19 o 
  -5   8  16      134.34      161.39     35.92 o 
  -4   8  16       66.70       54.64     43.21 o 
  -9   9  16        9.27        5.89     29.25 o 
  -8   9  16       13.40       20.53     29.79 o 
  -7   9  16      101.30      116.24     34.78 o 
  -6   9  16      159.35      122.85     34.76 o 
  -5   9  16      287.39      275.81    106.04 o 
  -4   9  16      162.93      160.97     38.48 o 
  -9  10  16      179.19      148.63     39.68 o 
  -8  10  16       45.31       11.33     41.66 o 
  -7  10  16        1.97        8.79     26.87 o 
  -6  10  16       43.02       31.26     29.06 o 
  -5  10  16        0.10        8.67     26.91 o 
  -4  10  16        0.19       19.50     27.90 o 
  -8  11  16       44.68       83.90     36.15 o 
  -7  11  16      141.72      166.36     37.81 o 
  -6  11  16      293.39      327.02    109.57 o 
  -5  11  16      147.95       99.74     58.81 o 
  -4  11  16       82.17       88.65     48.41 o 
  -8  12  16      390.35      357.46     53.29 o 
  -7  12  16      171.15      149.13     46.68 o 
  -6  12  16      107.02       93.88     32.76 o 
  -5  12  16       99.53      129.19     37.33 o 
  -4  12  16        3.32       -3.34     36.40 o 
  -8  13  16       11.89       -5.09     28.61 o 
  -7  13  16      168.68      140.60     38.90 o 
  -6  13  16      150.51      106.19     36.44 o 
  -5  13  16      348.11      270.46     46.75 o 
  -8  14  16        0.89       12.76     29.46 o 
  -7  14  16        7.09       -9.78     27.98 o 
  -6  14  16        0.41       18.27     26.44 o 
  -5  14  16        0.63       -2.05     30.52 o 
  -8  15  16       71.27       79.28     35.15 o 
  -7  15  16      108.80       71.62     33.16 o 
  -6  15  16      167.69      126.19     44.69 o 
  -5  15  16      230.25      223.18     41.40 o 
  -7  16  16      410.84      434.31     56.34 o 
  -6  16  16      156.09      176.43     43.27 o 
  -5  16  16      210.53      269.90     66.86 o 
  -7  17  16      167.63      176.48     63.82 o 
  -6  17  16      182.11      109.69     36.52 o 
  -8   1  17      237.42      291.34     48.93 o 
  -7   1  17      252.11      229.82     45.91 o 
  -6   1  17        0.35       12.91     28.22 o 
  -8   2  17      143.35       79.48     37.76 o 
  -7   2  17      255.65      243.10     46.56 o 
  -6   2  17      504.71      383.12    123.75 o 
  -8   3  17      310.00      379.33     54.49 o 
  -7   3  17      326.02      346.15     70.82 o 
  -6   3  17       48.99       15.57     28.77 o 
  -7   4  17        5.06        9.76     28.74 o 
  -6   4  17        0.40       12.82     29.22 o 
  -7   5  17       31.90       76.42     33.60 o 
  -6   5  17       30.49       47.39     29.97 o 
  -7   6  17      523.27      559.09     62.05 o 
  -6   6  17      260.66      249.27     65.37 o 
  -7   7  17       90.77      129.00     72.86 o 
                                                 
